# Supplementary material for: The Systemic Lupus Erythematosus Interventional Trials in Mainland China: A Continuous Challenge
Source: Front Immunol. 2022 Apr 11;13:848478. doi: 10.3389/fimmu.2022.848478 (PMC9035534; doi:10.3389/fimmu.2022.848478)
Supplement: Supplementary file 2 [file DataSheet_2.xlsx]

## Sheet: Sheet 1
No.	Data Source	Author, year of publication	Registration ID	Year of start	Multinational study	Affiliation of primary investigator	Single or Multicentre	Subject categories	Number of participants	Number of participants loss to follow-up	Percentage of loss-to-follow-up (%)	Intervention categories	Interventions	Intervention duration (month)	Age duration (years)	Blinding	Primary outcome	References	Country or area
1	Published article	An et al., 2019	ChiCTR-TRC-09000587	2009	No	Peking University	Multicentre	LN	191	28	14.7	Pharmacological treatment	Cyclophosphamide + mycophenolate mofetil, azathioprine or leflunomide + hydroxychloroquine; cyclophosphamide	6	18-60	Open-label	Complete remission (with a most stringent standard as proteinuria <150 mg per 24 h, normal urinary sediment, serum albumin, and renal function)	An Y, Zhou Y, Bi L, Liu B, Wang H, Lin J, Xu D, Wang M, Zhang J, Wang Y, An Y, Zhu P, Xie R, Zhang Z, Mei Y, Liu X, Deng X, Yao Z, Zhang Z, Wang Y, Xiao W, Shen H, Yang X, Xu H, Yu F, Wang G, Lu X, Li Y, Li Y, Zuo X, Li Y, Liu Y, Zhao Y, Guo J, Sun L, Zhao M, Li Z. Combined immunosuppressive treatment (CIST) in lupus nephritis: a multicenter, randomized controlled study. Clin Rheumatol. 2019 Apr;…	China
2	Published article	Appel et al., 2009	NCT00377637	2005	Yes	Hoffmann-La Roche	Multicentre	LN	370	64	17.3	Pharmacological treatment	Mycophenolate mofetil; cyclophosphamide	6	12-75	Double-blind	A prespecified decrease in urine protein/creatinine ratio and stabilization or improvement in serum creatinine	Appel GB, Contreras G, Dooley MA, Ginzler EM, Isenberg D, Jayne D, Li LS, Mysler E, Sánchez-Guerrero J, Solomons N, Wofsy D; Aspreva Lupus Management Study Group. Mycophenolate mofetil versus cyclophosphamide for induction treatment of lupus nephritis. J Am Soc Nephrol. 2009 May;20(5):1103-12.	United States; Argentina; Austria; Belgium; Brazil; Canada; China; Czech Republic; France; Germany; Greece; Hungary; Italy; Mexico; Portugal; Spain; United Kingdom
3	Published article	Bao et al., 2008	NCT00298506	2005	No	Nanjing University	Single centre	LN	40	4	10	Pharmacological treatment	Multitarget therapy (corticosteroid + MMF + tacrolimus); cyclophosphamide	9	12-60	Open-label	Complete remission (defined as a value of proteinuria <0.4 g/24 h, normal urinary sediment, serum albumin ≥3.5 g/dl, and a normal value of serum creatinine or no more than 15% above baseline values)	Bao H, Liu ZH, Xie HL, Hu WX, Zhang HT, Li LS. Successful treatment of class V+IV lupus nephritis with multitarget therapy. J Am Soc Nephrol. 2008 Oct;19(10):2001-10.	China
4	Published article in Chinese	Cai et al.,2006	Not available	Not available	No	The First Municipal People's Hospital of Guangzhou	Single centre	SLE	80	0	0	Pharmacological treatment (Chinese Medicine)	Chinese medicine ; control	1	14-55	Not mentioned	The expressions of Fas and Bcl-2 antigen on lymphocytes and the changes of T lymphocyte subsets in peripheral blood	Cai XY, Xu YL, Lin XJ. [Effects of radix Astragali injection on apoptosis of lymphocytes and immune function in patients with systemic lupus erythematosus]. Zhongguo Zhong Xi Yi Jie He Za Zhi. 2006 May;26(5):443-5.	China
5	Published article	Chen et al., 2011	NCT00615173	2006	No	Sun Yat-sen University	Multicentre	LN	81	8	9.9	Pharmacological treatment	Tacrolimus; cyclophosphamide	6	14-65	Open-label	Complete remission	Chen W, Tang X, Liu Q, Chen W, Fu P, Liu F, Liao Y, Yang Z, Zhang J, Chen J, Lou T, Fu J, Kong Y, Liu Z, Fan A, Rao S, Li Z, Yu X. Short-term outcomes of induction therapy with tacrolimus versus cyclophosphamide for active lupus nephritis: A multicenter randomized clinical trial. Am J Kidney Dis. 2011 Feb;57(2):235-44.	China
6	Published article	Cheng et al., 2005	Not available	2002	No	People's Hospital of Guizhou Province	Single centre	SLE	44	0	0	Pharmacological treatment (Chinese Medicine)	Chinese medicine ; control	12	22-53	Not mentioned	Serum albumin, urinary protein, blood urea nitrogen, cteatinine, total complement activity, plasma endothelin (ET) and soluble interleukin-2 receptor (sIL-2R), 24 hrs urinary protein content (primary outcome not identified)	Cheng SP, Liu JL, Yuan J. Study of the effect of leeching on plasma endothelin and soluble interleukin-2 receptor in patients with systemic lupus erythematosus. Chin J Integr Med. 2005 Mar;11(1):65-8.	China
7	Published article	Chu et al., 2019	Not available	Not available	No	Shanxi Medical University	Single centre	SLE	70	0	0	Pharmacological treatment	Rapamycin + all-trans retinoic acid; rapamycin	6	16-57	Not mentioned	Th17 and Treg cells; the SLE Disease Activity Index (SLEDAI); prednisone dose (primary outcome not identified)	Chu Y, Zhao C, Zhang B, Wang X, Wang Y, An J, Chen J. Restoring T-helper 17 cell/regulatory T-cell balance and decreasing disease activity by rapamycin and all-trans retinoic acid in patients with systemic lupus erythematosus. Lupus. 2019 Oct;28(12):1397-1406.	China
8	Clinical trial registry	ClinicalTrials.gov	NCT00705367	2008	No	Bristol-Myers Squibb	Single centre	LN	13	4	30.8	Pharmacological treatment	Abatacept; placebo	11	≥18	Double-blind	Adverse events; meansystolic and diastolic blood pressure; mean heart rate; mean respirations rate; mean temperature; number of participants with clinical laboratory and electrocardiogram abnormalities.	US National Library of Medicine. ClinicalTrials.gov, https://ClinicalTrials.gov/show/NCT00705367 (2008)	China
9	Clinical trial registry	ClinicalTrials.gov	NCT01689350	2012	No	Sun Yat-sen University	Single centre	SLE	92	0	0	Others	Genotype detection + cyclophosphamide; control + cyclophosphamide	1	12-60	Open-label	Adverse reaction (Leucopenia)	US National Library of Medicine. ClinicalTrials.gov, https://ClinicalTrials.gov/show/NCT01689350 (2014)	China
10	Clinical trial registry	ClinicalTrials.gov	NCT04136145	2019	No	GSK Investigational Site	Single centre	SLE	36	0	0	Pharmacological treatment	Belimumab for IV; belimumab for SC	2.4	18-45	Open-label	Serum concentration	US National Library of Medicine. ClinicalTrials.gov, https://ClinicalTrials.gov/show/NCT04136145 (2019)	China
11	Clinical trial registry	ClinicalTrials.gov	NCT02141672	2014	Yes	Aurinia Pharmaceuticals Inc	Multicentre	LN	265	42	15.8	Pharmacological treatment	Voclosporin high dose; voclosporin low dose; placebo	6	18-75	Others (Quadruple)	The number of subjects achieving complete remission at 24 weeks	US National Library of Medicine. ClinicalTrials.gov, https://ClinicalTrials.gov/show/NCT02141672 (2014)	United States; Bangladesh; Belarus; Bulgaria; China; Ecuador; Georgia; Guatemala; Korea, Republic of; Mexico; Philippines; Poland; Russian Federation; Serbia; Singapore; Spain; Sri Lanka; Taiwan; Thailand; Ukraine
12	Published article	Deng et al., 2017	NCT01539902	2012	No	Kunming Medical University	Single centre	LN	18	1	5.6	Biological therapy	Human umbilical cord-derived mesenchymal stem cell; placebo	6	16-65	Double-blind	Remission (combined partial and complete remission)	Deng D, Zhang P, Guo Y, Lim TO. A randomised double-blind, placebo-controlled trial of allogeneic umbilical cord-derived mesenchymal stem cell for lupus nephritis. Ann Rheum Dis. 2017 Aug;76(8):1436-1439.	China
13	Published article	Dooley et al.,2011	NCT00377637	2005	Yes	University of North Carolina, USA	Multicentre	LN	227	100	44.1	Pharmacological treatment	Mycophenolate; azathioprine	36	12-75	Double-blind	The time to treatment failure	Dooley MA, Jayne D, Ginzler EM, Isenberg D, Olsen NJ, Wofsy D, Eitner F, Appel GB, Contreras G, Lisk L, Solomons N; ALMS Group. Mycophenolate versus azathioprine as maintenance therapy for lupus nephritis. N Engl J Med. 2011 Nov 17;365(20):1886-95.	United States; Argentina; Australia; Belgium; Brazil; Canada; China; Czech Republic; France; Germany; Greece; Hungary; Italy; Mexico; Portugal; Spain; United Kingdom
14	Published article	Feng et al., 2014	Not available	2012	No	Affiliated Drum Tower Hospital of Nanjing University Medical School	Multicentre	LN	90	15	16.7	Pharmacological treatment	Mizoribine; mycophenolate mofetil; cyclophosphamide	6	18-65	Open-label	Complete remission	Feng X, Gu F, Chen W, Liu Y, Wei H, Liu L, Yin S, Da Z, Sun L. Mizoribine versus mycophenolate mofetil or intravenous cyclophosphamide for induction treatment of active lupus nephritis. Chin Med J (Engl). 2014;127(21):3718-23.	China
15	Published article	Furie et al., 2014	NCT00430677	2007	Yes	North Shore- LIJ Health System, USA	Multicentre	LN	298	70	23.5	Pharmacological treatment	Abatacept; placebo	13	≥18	Double-blind	Time to confirmed complete response	Furie R, Nicholls K, Cheng TT, Houssiau F, Burgos-Vargas R, Chen SL, Hillson JL, Meadows-Shropshire S, Kinaszczuk M, Merrill JT. Efficacy and safety of abatacept in lupus nephritis: a twelve-month, randomized, double-blind study. Arthritis Rheumatol. 2014 Feb;66(2):379-89.	United States; Argentina; Austrilia; Belgium; Brazil; Canada; China; France; Germany; Hong Kong; India; Korea; Mexico; Poland; Russian Federation; South Afica; Taiwan; Turkey; United Kingdom
16	Published article	Furie et al., 2020	NCT01639339	2012	Yes	Northwell Health, Donald and Barbara Zucker School of Medicine at Hofstra-Northwell, USA	Multicentre	SLE	448	92	20.5	Pharmacological treatment	Belimumab; placebo	26	≥ 18	Double-blind	Primary efficacy renal response (a ratio of urinary protein to creatinine of ≤0.7, an estimated glomerular filtration rate [eGFR] that was no worse than 20% below the value before the renal flare (pre-flare value) or ≥60 ml per minute per 1.73 m2 of body-surface area, and no use of rescue therapy)	Furie R, Rovin BH, Houssiau F, Malvar A, Teng YKO, Contreras G, Amoura Z, Yu X, Mok CC, Santiago MB, Saxena A, Green Y, Ji B, Kleoudis C, Burriss SW, Barnett C, Roth DA. Two-Year, randomized, controlled trial of belimumab in lupus nephritis. N Engl J Med. 2020 Sep 17;383(12):1117-1128.	United States; Argentina; Belgium; Brazil; Canada; China; Colombia; Czechia; France; Germany; Hong Kong; Hungary; Korea, Republic of; Mexico; Netherlands; Philippines; Russian Federation; Spain; Taiwan; Thailand; United Kingdom
17	Published article	Geng et al., 2016	Not available	2013	No	Qinghai Provincial Hospital of Traditional Chinese Medicine	Single centre	SLE	92	0	0	Pharmacological treatment	Total glucosides of peony + prednisone acetate; placebo	3	Not mentioned	Not mentioned	Total effective rate; liver function status (serum ALT, γ-GT and AST); adverse reactions (primary outcome not identified)	Geng, G. Q. Clinical curative effects of oral prednisone acetate combined with total glucosides of peony for treatment of liver injury associated with systemic lupus erythematosus.World Chinese Journal of Digestology, 24(24): 3618-3621.	China
18	Published article in Chinese	Guo et al.,2002	Not available	1999	No	Jiangxi Medical College	Single centre	SLE	40	0	0	Pharmacological treatment (Chinese Medicine)	Chinese medicine ; control	3	11-62	Not mentioned	Syndrome score in traditional Chinese medicine; peripheral blood figure; erythrocyte sedimentation rate; complement 3; serum albumin; blood urea nitrogen. (primary outcome not identified)	Guo ZX, Yu WQ, Song BH. [Clinical observation on effect of yiqi yangyin principle on corticosteroid withdrawal in patients with systemic lupus erythematosus at remission stage]. Zhongguo Zhong Xi Yi Jie He Za Zhi. 2002 Mar;22(3):172-4.	China
19	Published article	He et al., 2019	NCT02465580, NCT02932137	2015	No	Peking University	Single centre	SLE	60	8	13.3	Pharmacological treatment	Low-dose IL-2; placebo	6	18-65	Open-label	SLE Responder Index-4 (SRI-4)	He J, Zhang R, Shao M, Zhao X, Miao M, Chen J, Liu J, Zhang X, Zhang X, Jin Y, Wang Y, Zhang S, Zhu L, Jacob A, Jia R, You X, Li X, Li C, Zhou Y, Yang Y, Ye H, Liu Y, Su Y, Shen N, Alexander J, Guo J, Ambrus J, Lin X, Yu D, Sun X, Li Z. Efficacy and safety of low-dose IL-2 in the treatment of systemic lupus erythematosus: a randomised, double-blind, placebo-controlled trial. Ann Rheum Dis. 2020 J…	China
20	Published article in Chinese	Huang et al.,2013	Not available	2009	No	Guangzhou University of Traditional Chinese Medicine	Single centre	SLE	42	4	9.5	Pharmacological treatment (Chinese Medicine)	Chinese medicine ; control	6	15-65	Double-blind	Th1 cytokines IFN-gamma, IL-12, and Th2 cytokines IL-10, IL-4. (primary outcome not identified)	Huang GH, Chen YH, Duan HY, Liu Y, Linag XF, He YP, Wen XM, Xu QY, Zeng ZL, Zhong JX. Effects of qingyang toujie mixture in combination with prednisone tablet on Th1/Th2 cytokines in patients suffering from systemic lupus erythematosus. Zhongguo Zhong Xi Yi Jie He Za Zhi. 2013 Feb;33(2):172-6.	China
21	Published article in Chinese	Li et al., 2005	Not available	2004	No	Second affiliated Hospital of Harbin Medical University, China	Single centre	SLE	57	0	0	Pharmacological treatment	Leflunomide; placebo	Not mentioned	Not mentioned	Open-label	The number of joint pain, joint tenderness index, joint swelling index and immunological index programmed cell death. (primary outcome not identified)	Li, Y.N., et al., Intervention of leflunomide therapy on joint function and changes of peripheral blood mononuclear cells in patients with systemic lupus erythematosus. Chinese Journal of Clinical Rehabilitation, 2005. 9(31): p. 116-168.	China
22	Published article	Li et al., 2012	ChiCTR-TRC-10000896	2010	No	Shanghai Jiao Tong University	Single centre	LN	60	14	23.3	Pharmacological treatment	Mycophenolate mofetil; tacrolimus; cyclophosphamide	6	16-64	Open-label	Complete remission and partial remission	Li X, Ren H, Zhang Q, Zhang W, Wu X, Xu Y, Shen P, Chen N. Mycophenolate mofetil or tacrolimus compared with intravenous cyclophosphamide in the induction treatment for active lupus nephritis. Nephrol Dial Transplant. 2012 Apr;27(4):1467-72.	China
23	Published article in Chinese	Li et al., 2014	Not available	2008	No	Weifang People's Hospital	Single centre	LN	52	0	0	Pharmacological treatment (Chinese Medicine)	Chinese medicine ; control	6	14-60	Not mentioned	Doses of steroid; withdrawal and reduction dosage of steroid; systemic lupus erythematosus disease activity index (SLEDAI);, adverse reactions; laboratory indicators (primary outcome not identified)	Li M, Ma JJ, Zhao XL, Zhu Y. Treating lupus nephritis by a drug pair of radix astragali and rehmanniae radix combined with glucocorticoid: a preliminary clinical study. Zhongguo Zhong Xi Yi Jie He Za Zhi. 2014 Aug;34(8):956-9.	China
24	Published article in Chinese	Li et al.,2002	Not available	1994	No	Zibo First Hospital	Single centre	SLE pregnancy	69	3	4.3	Others	DNA immunoabsorbent; common therapeutic	14	18-65	Not mentioned	Outcomes of pregnancy and complications; clinical manifestations; 24-h urinary protein; complement 3; peripheral blood figure; serum albumin; erythrocyte sedimentation rate; Anti-dsDNA. (primary outcome not identified)	Li G, Zhao Y, Li Y, Wang A, Li Z, Lin E, Chen C, Yu Y. Outcome of pregnancy with systemic lupus erythematosus treated with DNA immunoabsorbent. Zhonghua Fu Chan Ke Za Zhi. 2002 Mar;37(3):139-41.	China
25	Published article in Chinese	Liu et al., 2003	Not available	1998	No	The first affiliated Hospital of Tianjin College of traditional Chinese Medicine,China	Single centre	SLE	96	0	0	Pharmacological treatment (Chinese Medicine)	Chinese medicine; control	3	16-55	Not mentioned	Complete remission	Liu W, Zhang L, Zhou YL. Clinical observation on treatment of 48 patients with systemic lupus erythematosus using fuzheng jiedu recipe. Zhongguo Zhong Xi Yi Jie He Za Zhi. 2003 Apr;23(4):298-9. Chinese.	China
26	Published article	Liu et al., 2015	NCT00876616	2009	No	Nanjing University	Multicentre	LN	368	52	14.1	Pharmacological treatment	Tacrolimus + mycophenolate mofetil; cyclophosphamide	6	18-65	Open-label	Complete remission	Liu Z, Zhang H, Liu Z, Xing C, Fu P, Ni Z, Chen J, Lin H, Liu F, He Y, He Y, Miao L, Chen N, Li Y, Gu Y, Shi W, Hu W, Liu Z, Bao H, Zeng C, Zhou M. Multitarget therapy for induction treatment of lupus nephritis: a randomized trial. Ann Intern Med. 2015 Jan 6;162(1):18-26.	China
27	Published article	Liu et al., 2018	Not available	2016	No	Tangshan Gongren Hospital, China	Single centre	SLE	78	0	0	Pharmacological treatment	Hydroxychloroquine adjuvant therapy; conventional symptomatic treatment	0.25	22-39	Not mentioned	Occurrence rate of lupus; occurrence rates of bad pregnancy and fetus. (primary outcome not identified)	Liu, E.L., Z. Liu, and Y.X. Zhou, Feasibility of hydroxychloroquine adjuvant therapy in pregnant women with systemic lupus erythematosus. Biomedical Research (India), 2018. 29(5): p. 980-983.	China
28	Published article in Chinese	Liu et al.,2006	Not available	2003	No	Tianjin University of Traditional Chinese Medicine	Single centre	SLE	120	0	0	Pharmacological treatment (Chinese Medicine)	Chinese medicine; cyclophosphamide	3	15-50	Not mentioned	SLE disease activity index (SLEDAI); various immunological indexes; blood and urine routine; hepatic and renal function; adverse events.	Liu W, Wang H, Yang XY. [Clinical observation on treatment of active systemic lupus erythematosus with haoqin qingdan decoction]. Zhongguo Zhong Xi Yi Jie He Za Zhi. 2006 May;26(5):448-50.	China
29	Clinical trial registry	ClinicalTrials.gov	NCT00302549	2004	No	Nanjing University	Multicentre	LN	61	Not available	Not available	Pharmacological treatment	FK506; intravenous cyclophosphamide	6	18-65	Open-label	Efficacy	US National Library of Medicine. ClinicalTrials.gov, https://ClinicalTrials.gov/show/NCT00302549 (2006)	China
30	Published article in Chinese	Liu et al.,2008	Not available	2003	No	Hangzhou Xiasha Hospital	Multicentre	SLE	110	0	0	Pharmacological treatment (Chinese Medicine)	Chinese medicine ; control	6	15-64	Not mentioned	Clinical symptoms; immunological indexes; peripheral blood figure; erythrocyte sedimentation rate (ESR); levels of C-reactive protein (CRP); creatinine (Cr) in blood; 24 h urinary total protein (u-TP/24 h). (primary outcome not identified)	Liu SZ, Liu GX, Liu SY. Curative effect of integrative medical therapy for systematic lupus erythematosus. Zhongguo Zhong Xi Yi Jie He Za Zhi. 2008 Nov;28(11):994-7.	China
31	Published article in Chinese	Liu et al.,2009	Not available	1998	No	Tianjin University of Traditional Chinese Medicine	Single centre	SLE	74	2	2.7	Pharmacological treatment (Chinese Medicine)	Chinese medicine ; control	60	18-65	Not mentioned	The period of the stable phase and active phase; clinical manifestations; 24-h urinary protein; systemic lupus erythematosus disease activity index (SLEDAI); complement 3; adverse events. (primary outcome not identified)	Liu W, Liu XY, Zhang HB. Long-term efficacy of integrative medicine for treatment of systemic lupus erythematosus. Zhongguo Zhong Xi Yi Jie He Za Zhi. 2009 Mar;29(3):219-21.	China
32	Published article in Chinese	Liu et al.,2011	Not available	2006	No	Tangshan Worker's Hospital	Single centre	SLE with concurrent diffuse alveolar hemorrhage	21	0	0	Procedure	Methylprednisolone; methylprednisolone + a bronchoalveolar lavage	0.1	Not mentioned	Not mentioned	Partial pressure of carbon dioxide; partial pressure of oxygen; oxygen saturation; Borg scale. (primary outcome not identified)	Liu GY, Yang HJ, Tong SQ, Li YJ, Guo AR, Pang HW. [Value of bronchoalveolar lavage as a rescue measurement for systemic lupus erythematosus complicated with diffuse alveolar hemorrhage]. Zhonghua Yi Xue Za Zhi. 2011 Jul 19;91(27):1917-9.	China
33	Published article in Chinese	Ma et al.,2014	Not available	2007	No	China-Japan Friendship Hospital	Single centre	SLE	203	5	2.5	Pharmacological treatment	Rimifon + ethambutol; rimifon; control	24	18-70	Not mentioned	Active tuberculosis; adverse events; SLE disease activity index (SLEDAI). (primary outcome not identified)	Ma L, Lin B, Wang L, Wang D, Li G, Wang G. Preventive therapy for iatrogenic active tuberculosis in systemic lupus erythematosus patients. Zhonghua Yi Xue Za Zhi. 2014 Dec 9;94(45):3579-82.	China
34	Clinical trial registry	ClinicalTrials.gov	NCT04368299	2020	No	Chinese University of Hong Kong	Single centre	SLE	150	Not available	Not available	Care	Telemedicine care; standard care	12	≥18	Open-label	The percentage of patients in remission or LLDAS at one year	US National Library of Medicine. ClinicalTrials.gov, https://ClinicalTrials.gov/show/NCT04368299 (2020)	Hong Kong
35	Clinical trial registry	ClinicalTrials.gov	NCT00404794	2005	No	The University of Hong Kong	Single centre	LN	20	Not available	Not available	Pharmacological treatment	Mycophenolate mofetil + prednisolone; tacrolimus + prednisolone	24	18-65	Open-label	Proteinuria	US National Library of Medicine. ClinicalTrials.gov, https://ClinicalTrials.gov/show/NCT00404794 (2006)	Hong Kong
36	Clinical trial registry	ClinicalTrials.gov	NCT00556192	2006	No	Chinese University of Hong Kong	Single centre	SLE	20	Not available	Not available	Pharmacological treatment	Rituximab; rituximab + cyclophosphamide; cyclophosphamide	12	18-70	Others (Quadruple)	Estimated glomerular filtration rate of >90 mil/minute.1.73m2; Urinary protein:urinary creatinine ratio of <0.2 -Inactive urinary sediment	US National Library of Medicine. ClinicalTrials.gov, https://ClinicalTrials.gov/show/NCT00556192 (2007)	Hong Kong
37	Clinical trial registry	ClinicalTrials.gov	NCT02949349	2015	No	Genovate Biotechnology Co., Ltd.,	Single centre	LN	32	Not available	Not available	Pharmacological treatment	Mycophenolate mofetil; azathioprine	6	≥20	Open-label	Change in serum albumin; change in serum creatinine; change in spot urine protein/creatinine ratio	US National Library of Medicine. ClinicalTrials.gov, https://ClinicalTrials.gov/show/NCT02949349 (2016)	Taiwan
38	Published article in Chinese	Meng et al.,2014	Not available	2007	No	Capital Medical University	Single centre	SLE	72	11	15.3	Pharmacological treatment	Hydroxychloroquine; placebo	24	Not mentioned	Not mentioned	The serum level of lipids, left ventricular end-diastolic diameter (LVEDD), left ventricular end-systolic diameter (LVESD), interventricular septum thickness (IVST), left ventricular posterior wall thickness (LVPWT), fractional shortening rate (FS), left ventricular ejection fraction (LVEF) and E/A ratio. (primary outcome not identified)	Meng J, Lu Y, Dong X, Liu H. Long-term effects of hydroxychloroquine on metabolism of serum lipids and left ventricular structure and function in patients of systemic lupus erythematosus. Zhonghua Yi Xue Za Zhi. 2014 Apr 8;94(13):965-8.	China
39	Published article in Chinese	Qi et al., 2006	Not available	2001	No	Shenzhen Municipal Hospital of Traditional Chinese Medicine, China	Single centre	LN	60	0	0	Pharmacological treatment (Chinese Medicine)	Chinese medicine; control	36	≥ 16	Not mentioned	Response to treatment. (primary outcome not identified)	Qi, A., et al., Clinical observations on treatment of lupus nephritis with kidney-nourishing and toxin-removing method - A report of 60 cases. Journal of Traditional Chinese Medicine, 2006. 26(4): p. 269-274.	China
40	Published article	Qian et al., 2015	Not available	2003	No	Sun Yat-Sen University	Single centre	SLE pregnancy	76	0	0	Pharmacological treatment	Bromocriptine; control	12	Not mentioned	Not mentioned	Systemic Lupus Erythematosus Disease Activity Index (SLEDAI); laboratory investigations; flare; serum levels of prolactin and estradiol; doses of immunosuppressive agents; adverse events (primary outcome not identified)	Qian Q, Liuqin L, Hao L, Shiwen Y, Zhongping Z, Dongying C, Fan L, Hanshi X, Xiuyan Y, Yujin Y. The effects of bromocriptine on preventing postpartum flare in systemic lupus erythematosus patients from South China. J Immunol Res. 2015;2015:316965.	China
41	Published article in Chinese	Shi et al.,2007	Not available	2002	No	Central Hospital of Huizhou City	Single centre	SLE	19	3	15.8	Pharmacological treatment (Chinese Medicine)	Chinese medicine ; control	12	Not mentioned	Not mentioned	Changes of hypoplastic bone marrow; peripheral white blood cell (WBC); complement C3; 24 h urinary protein excretion; lupus activity index (LAI). (primary outcome not identified)	Shi YJ, Liu Y, Liu GX. Integrated Chinese and western medicinal treatment on systemic lupus erythematosus characterized by hypoplastic bone marrow. Zhongguo Zhong Xi Yi Jie He Za Zhi. 2007 May;27(5):415-7.	China
42	Clinical trial registry	ClinicalTrials.gov	NCT02954939	2017	No	The University of Hong Kong	Single centre	LN	50	Not available	Not available	Pharmacological treatment	Mycophenolate mofetil; cyclophosphamide + azathioprine	12	18-80	Open-label	Lymphocyte subset profile (CD8+ T cells, CD4+ Th1, Th2, Th17 & Treg), Naive & memory B cells, plasma cells	US National Library of Medicine. ClinicalTrials.gov, https://ClinicalTrials.gov/show/NCT02954939 (2016)	Hong Kong
43	Published article in Chinese	Song et al.,2013	Not available	2008	No	Zhejiang Hospital of Traditional Chinese Medicine	Single centre	SLE	60	0	0	Pharmacological treatment (Chinese Medicine)	Chinese medcine; control	6	18-60	Not mentioned	SLE disease activity index (SLEDAI); efficacy of Chinese medical syndrome; UPro quantitation; erythrocyte sedimentation rate (ESR); complement 3 (C3); C-reactive protein (CRP); the reduction and withdrawal of hormones; infection of the respiratory tract.	Song XW, Tang WJ, Guan TR, Dai QD, Zhang Y, Wu YJ. Treatment of severe active systemic lupus erythematosus by PMC therapy combined langchuang fuzheng jiedu capsule: a clinical observation. Zhongguo Zhong Xi Yi Jie He Za Zhi. 2013 Oct;33(10):1315-9.	China
44	Published article in Chinese	Su et al.,2007	Not available	2002	No	Shanghai University of Traditional Chinese Medicine	Single centre	SLE	43	0	0	Pharmacological treatment (Chinese Medicine)	Chinese medicine ; control	3	Not mentioned	Not mentioned	Clinical symptoms; infections; peripheral blood figure; erythrocyte sedimentation rate (ESR); levels of C-reactive protein (CRP); creatinine (Cr) in blood; 24 h urinary total protein (u-TP/24 h). (primary outcome not identified)	Su L, Mao JC, Gu JH. Effect of intravenous drip infusion of cyclophosphamide with high-dose Astragalus injection in treating lupus nephritis. Zhong Xi Yi Jie He Xue Bao. 2007 May;5(3):272-5.	China
45	Published article	Sun et al., 2020	NCT02741960	2016	No	Renji Hospital South Campus	Multicentre	SLE	201	0	0	Pharmacological treatment	Metformin; placebo	12	≥ 18	Double-blind	A composite index of major or mild-to-moderate disease flares (SELENA_x0002_SLEDAI Flare Index)	F Sun, HJ Wang, Z Liu, S Geng, S Ye;Safety and efficacy of metformin in systemic lupus erythematosus: a multicentre, randomised, double-blind, placebo-controlled trial. The lancet rheumatology. 2020, 2(4):e210-e216.	China
46	Published article in Chinese	Tang et al., 1997	Not available	Not available	No	Peking Union Medical College Hospital	Multicentre	SLE	57	0	0	Pharmacological treatment	Prednisone; triamcinolone	1	Not mentioned	Double-blind	Disease activity (SLEDAI)	Tang F,Sun D, Zhang S.Comparison of the efficacy of triamcinolone and prednisolone in patients with systemic lupus erythematosus. Journal of Chinese Pharmaceutical Sciences. 1997	China
47	Published article in Chinese	Tao et al.,2007	Not available	2002	No	Zhejiang Provincial Hospital of Integrative Chinese and Western Medicine	Single centre	SLE	110	0	0	Pharmacological treatment (Chinese Medicine)	Chinese medicine ; control	24	15-50	Not mentioned	Syndrome score in traditional Chinese medicine; adverse events; symptom improvement rate; UPro quantitation; erythrocyte sedimentation rate; complement 3; serum albumin; Anti-dsDNA; systemic lupus erythematosus disease activity index (SLEDAI). (primary outcome not identified)	Tao XJ, Zheng HX, Yu JN. Clinical research on effect of TCM treatment beginning with Fei in treating systemic lupus erythematosus for reducing incidence of complicated infection. Zhongguo Zhong Xi Yi Jie He Za Zhi. 2007 Jan;27(1):33-6.	China
48	Published article in Chinese	Wang et al., 2006	Not available	1998	No	Chongqing universuty medical sciences	Multicentre	SLE	60	0	0	Pharmacological treatment (Chinese Medicine)	Chinese medicine; control	6	15-58	single-blind	Disease activity (SLEDAI); anti-dsDNA autoantibodies; complement C3; routine urine examination (primary outcome not identified)	Wang SM, Li RH, Zhang WL, Zhou GQ, Gao Yl. Effects of zishen huoxue liangban decoction combined with huoba huagen on biochemical indexes of patients with systemic lupus erythematosus at active phase. Zhongguo Linchuang Kangfu 2006,107:90-2Chinl	China
49	Published article	Wang et al., 2007	Not available	2004	No	Nanjing University	Single centre	LN with renal noninflammatory necrotizing vasculopathy	20	2	10	Pharmacological treatment	Mycophenolate mofetil; cyclophosphamide	6	18-50	Open-label	Complete remission	Wang J, Hu W, Xie H, Zhang H, Chen H, Zeng C, Liu Z, Li L. Induction therapies for class IV lupus nephritis with non-inflammatory necrotizing vasculopathy: mycophenolate mofetil or intravenous cyclophosphamide. Lupus. 2007;16(9):707-12.	China
50	Published article	Wang et al., 2011	Not available	1995	No	Zhejiang Provincial Hospital of Integrated Chinese and Western Medicine	Single centre	SLE-ANFH	34	0	0	Pharmacological treatment (Chinese Medicine)	Chinese medicine ; control	36	19-60	Not mentioned	ARCO stage and Harris function scores; levels of lipids; prothrombin time (PT), activated partial thromboplastin time (APTT); hemorrheologic parameters; case of endpoint hip joint replacement; effectiveness on symptoms. (primary outcome not identified)	Wang W, Yu JN, Tao XJ. Systemic lupus erythematosus complicated with femoral head ischemic necrosis treated by Chinese medicine therapy for activating blood and dredging collaterals method. Chin J Integr Med. 2011 Feb;17(2):105-10.	China
51	Clinical trial registry	Chinese Clinical Trial Registry	ChiCTR-TRC-12001935	2008	No	Zhejiang University of Chinese Medicine	Multicentre	SLE	322	Not available	Not available	Pharmacological treatment (Chinese Medicine)	Chinese medicine ; control	Not mentioned	18-60	Double-blind	The systemic lupus erythematosus disease activity index (SLEDAI); dosage of prednisone; blood routine; stool routine; urine routine; blood biochemistry parameter	International Clinical Trials Registry Platform. ChiCTR. http://www.who.int/trialsearch/Trial2.aspx?TrialID=ChiCTR-TRC-12001935 (null)	China
52	Published article	Wang et al., 2012	NCT00698191	2007	No	Nanjing University	Single centre	SLE	58	0	0	Biological therapy	Single allogenic mesenchymal stem cells transplantation; double allogenic mesenchymal stem cells transplantation	12	12-54	Open-label	Complete remission; disease relapse; transplantation-related mortality; adverse events (primary outcome not identified)	Wang D, Akiyama K, Zhang H, Yamaza T, Li X, Feng X, Wang H, Hua B, Liu B, Xu H, Chen W, Shi S, Sun L. Double allogenic mesenchymal stem cells transplantations could not enhance therapeutic effect compared with single transplantation in systemic lupus erythematosus. Clin Dev Immunol. 2012;2012:273291.	China
53	Published article	Wang et al., 2015	ChiCTR-TRC-12002419	2012	No	Shanghai JiaoTong University	Single centre	SLE	113	37	32.7	Pharmacological treatment	metformin add-on; control	12	>18	Open-label	The rate of disease flares, as assessed by the SLEDAI and SFI.	Wang H, Li T, Chen S, Gu Y, Ye S. Neutrophil extracellular trap mitochondrial DNA and its autoantibody in systemic lupus erythematosus and a proof-of-concept trial of metformin. Arthritis Rheumatol. 2015 Dec;67(12):3190-200.	China
54	Published article	Wen et al., 2007	Not available	1999	No	Zhejiang Traditional Chinese Medicine University	Single centre	SLE	205	23	11.2	Pharmacological treatment (Chinese Medicine)	Integrative medicine; Western medicine; control	24	19-49	Not mentioned	Serum total cholesterol; triglyceride; high density lipoprotein cholesterol; low density lipoprotein cholesterol; very low density lipoprotein cholesterol; apolipoprotein A. (primary outcome not identified)	Wen CP, Fan YS, Wang XC, Li XY, Lu KD. Effect of detoxification, removing stasis and nourishing yin method on corticosteroid-induced hyperlipidemia in patients with systemic lupus erythematosus. Chin J Integr Med. 2007 Sep;13(3):180-4.	China
55	Clinical trial registry	Chinese Clinical Trial Registry	ChiCTR-TRC-10000931	2009	No	Shanghai Changzheng Hospital	Multicentre	LN	20	Not available	Not available	Pharmacological treatment	Tactrolimus; cyclophosphamide	Not mentioned	18-60	Not mentioned	Renal biopsy renal pathological outcomes; side effects; complete remission + partial remission	International Clinical Trials Registry Platform. ChiCTR. http://www.who.int/trialsearch/Trial2.aspx?TrialID=ChiCTR-TRC-10000931 (null)	China
56	Clinical trial registry	ClinicalTrials.gov	NCT00881309	2009	No	Nanjing University	Single centre	LN	94	Not available	Not available	Pharmacological treatment	Tripterygium; azathioprine	24	18-60	Open-label	Complete remission	US National Library of Medicine. ClinicalTrials.gov, https://ClinicalTrials.gov/show/NCT00881309 (2009)	China
57	Clinical trial registry	ClinicalTrials.gov	NCT00935389	2009	No	Nanjing University School of Medicine	Multicentre	LN	44	Not available	Not available	Pharmacological treatment	Tripterygium glycosides; immunosuppressor	48	18-60	Open-label	To analyze the clinical effects of tripterygium glycosides in LN-V patients with gross proteinuria	US National Library of Medicine. ClinicalTrials.gov, https://ClinicalTrials.gov/show/NCT00935389 (2009)	China
58	Published article in Chinese	Wen et al.,2001	Not available	1995	No	Zhejiang TCM College	Single centre	SLE	45	0	0	Pharmacological treatment (Chinese Medicine)	Chinese medicine ; control	6	16-55	Not mentioned	sIL-2R and neopterin; complement 3; erythrocyte sedimentation rate; Anti-ANA. (primary outcome not identified)	Wen CP, Fan YS, Li XM. Effect of langchuangding on serum soluble interleukin-2 receptor and neopterin level in patients of systemic lupus erythematosus. Zhongguo Zhong Xi Yi Jie He Za Zhi. 2001 May;21(5):339-41.	China
59	Published article in Chinese	Wu et al., 2003	Not available	2000	No	The third people's Hospital of Hangzhou, Zhejiang Province	Single centre	SLE	60	0	0	Pharmacological treatment (Chinese Medicine)	Chinese medicine; control	1	16-57	Not mentioned	Related symptoms and tongue and pulse symptoms of blood stasis syndrome, triglyceride (primary outcome not identified)	Wu JL, Bao XH, Zhou ZL. [Observation on effect of qi-supplementing blood-activating and stasis-removing principle in treating patients with systemic lupus erythematosus of blood-stasis type]. Zhongguo Zhong Xi Yi Jie He Za Zhi. 2003 Nov;23(11):860-1. Chinese.	China
60	Published article in Chinese	Wu et al.,1998	Not available	Not available	No	Second People's Hospital of Fujian	Single centre	LN	155	0	0	Pharmacological treatment (Chinese Medicine)	Chinese medicine ; control	6	11-46	Not mentioned	Activity index of lupus nephritis; urinary protein; plasma albumin; blood lipid; recurrence rate; adverse events. (primary outcome not identified)	Wu Q, Ye R, Wu K. Clinical observation on nephrotic syndrome of lupus nephritis treated with integrated traditional Chinese and Western Medicine. Zhongguo Zhong Xi Yi Jie He Za Zhi. 1998 Dec;18(12):718-20.	China
61	Published article in Chinese	Wu et al.,2009	Not available	2005	No	Zhejiang University	Single centre	SLE	78	0	0	Pharmacological treatment (Chinese Medicine)	Chinese medicine ; control	4	20-62	Not mentioned	Clinical symptoms; immunological indexes; peripheral blood figure; erythrocyte sedimentation rate (ESR); levels of C-reactive protein (CRP); creatinine (Cr) in blood; 24 h urinary total protein (u-TP/24 h); Anti-dsDNA; systemic lupus erythematosus disease activity index (SLEDAI); plasma osteopontin. (primary outcome not identified)	Wu GL, Fan YS, Han YM. [Effect of yangyin jiedu huoxue recipe on hormone withdrawal and disease activity in patients with systemic lupus erythematosus]. Zhongguo Zhong Xi Yi Jie He Za Zhi. 2009 Sep;29(9):780-2.	China
62	Published article	Xie et al., 2018	ChiCTR-IPR-16007708	2016	No	West China Hospital	Single centre	SLE	136	11	8.1	Care	Transitional care; usual care	3	≥18	Single-blind	Hospital readmission rate; the exercise of self-care agency scale; the medical outcomes study short form 36-item health survey (primary outcome not identified)	Xie X, Song Y, Yang H, Nie A, Chen H, Li JP. Effects of transitional care on self-care, readmission rates, and quality of life in adult patients with systemic lupus erythematosus: a randomized controlled trial. Arthritis Res Ther. 2018 Aug 16;20(1):184.	China
63	Published article in Chinese	Yang et al., 2005	Not available	Not available	No	Zhejiang University	Single centre	SLE	60	4	6.7	Pharmacological treatment (Chinese Medicine)	Chinese medicine ; control	1	12-51	Not mentioned	Disease activity (SLEDAI); adverse reation. (primary outcome not identified)	Yang XY, Xu DH. Intervention of maiwei dihuang oral liquid on hormonotherapy in treating active systemic lupus erythematosus. Zhongguo Zhong Xi Yi Jie He Za Zhi. 2005 Sep;25(9):780-2. Chinese.	China
64	Published article in Chinese	Yang et al., 2014	Not available	Not available	No	Kunming Medical University	Single centre	SLE	37	0	0	Biological therapy	Umbilical cord mesenchymal stem cells transplantation; control	12	16-70	Not mentioned	24 h urinary protein excretion (U-Pro); anti nuclear antibody (ANA); erythrocyte sedimentation rate (ESR); high-sensitivity C-reactive protein (hs-CRP); systemic lupus erythematosus disease activity index (SLEDAI); serum albumin (ALB), C3, and C4; the positive rates of Anti-dsDNA; recurrence rates; adverse events (primary outcome not identified)	Yang GX, Pan LP, Zhou QY, Song W, Chen ZQ, Wang CX, Wu YB, Wang X, Chen Q. Therapeutic effects of umbilical cord mesenchymal stem cells transplantation on systemic lupus erythematosus. Sichuan Da Xue Xue Bao Yi Xue Ban. 2014 Mar;45(2):338-41, 350.	China
65	Published article in Chinese	Yang et al.,2003	Not available	1995	No	Sun Yet-san University	Single centre	Postpartum SLE	68	0	0	Pharmacological treatment	Bromocriptine; control	12	Not mentioned	Open-label	Systemic Lupus Erythematosus Disease Activity Index (SLEDAI); serum prolactin and estradiol; doses of immunosuppressive agents; adverse events. (primary outcome not identified)	Yang XY, Liang LQ, Xu HS, He M, Yao SZ, Zhan ZP, Ye YJ. Efficacy of oral bromocriptine in protecting the postpartum systemic lupus erythematosus patients from disease relapse. Zhonghua Nei Ke Za Zhi. 2003 Sep;42(9):621-4. Chinese.	China
66	Published article in Chinese	Yang Xyan et al., 1996	Not available	1992	No	First Affiliated Hospital Sun Yat-sen University of Medital Siences	Single centre	SLE	52	11	21.2	Pharmacological treatment	Cydophosphamide once 2 weeks; cydophosphamide once 4 weeks	12	14-52	Not mentioned	Disease activity (SLEDAI)	Yang X, Yin P, Gao X. [A study on interval of intravenous cyclophosphamide pulse in the treatment of severe systemic lupus erythematosus]. Zhonghua Nei Ke Za Zhi. 1996 Apr;35(4):257-60. Chinese.	China
67	Published article in Chinese	Yin et al., 1994	Not available	Not available	No	Sun Yat-sen University of Medical Sciences	Single centre	LN	30	0	0	Pharmacological treatment	Cyclosporin A; cyclophosphamide	5	16-46	Not mentioned	The improvement of ESR; proteinuria; the increase of serum albumin (primary outcome not identified)	Yin PD, Yang XY. A clinical study on low dose cyclosporin A in the treatment of lupus nephritis. Zhonghua Nei Ke Za Zhi. 1994 Oct;33(10):684-6.	China
68	Published article in Chinese	You et al.,2009	Not available	2007	No	Second Military Medical University	Single centre	SLE	60	5	8.3	Pharmacological treatment (Chinese Medicine)	Chinese medicine ; control	3	18-65	Double-blind	The total clinical efficacy; systemic lupus erythematosus disease activity index (SLEDAI); erythrocyte sedimentation rate; complement 3; anti-ds-DNA. (primary outcome not identified)	You YL, Ling CQ, Feng YL. Efficacy of combined therapy with ginsenosides and prednisone in treating systemic lupus erythematosus--a randomized, controlled and double-blinded trial. Zhongguo Zhong Xi Yi Jie He Za Zhi. 2009 Sep;29(9):776-9.	China
69	Published article in Chinese	You et al.,2010	Not available	2007	No	Second Military Medical University	Single centre	SLE	60	5	8.3	Pharmacological treatment (Chinese Medicine)	Chinese medicine ; control	3	21-60	Double-blind	Syndrome score in traditional Chinese medicine; total response rate; symptom improvement rate.	You YL, Feng YL, Cai Q, Guan JL, Zhang LL, Xu MJ, Xu X, Ling CQ. [Efficacy of ginsenosides combined with prednisone in patients with systemic lupus erythematosus: a prospective, randomized, double-blind, placebo-controlled trial]. Zhong Xi Yi Jie He Xue Bao. 2010 Aug;8(8):762-6.	China
70	Published article	Zhang et al., 2011	Not available	Not available	No	Fudan University	Single centre	SLE	37	0	0	Pharmacological treatment	Octreotide ; prednisone	3	18-47	Not mentioned	LEDAI; dsDNA titer; complement levels; erythrocyte sedimentation rate (primary outcome not identidfied)	Zhang Y, Huang W, Li F, Feng S, Kang K, Xu J. Octreotide for the treatment of systemic lupus erythematosus: clinical effects and an in vitro study on its therapeutic mechanism. Lupus. 2011 Oct;20(11):1172-81.	China
71	Clinical trial registry	Chinese Clinical Trial Registry	ChiCTR-TRC-12002402	2012	No	Zhejinag University of f Chinese Medicine	Multicentre	SLE	322	Not available	Not available	Pharmacological treatment (Chinese Medicine)	Chinese medicine ; control	Not mentioned	18-60	Not mentioned	The systemic lupus erythematosus disease activity index (SLEDAI); dosage of glucocorticoid	International Clinical Trials Registry Platform. ChiCTR. http://www.who.int/trialsearch/Trial2.aspx?TrialID=ChiCTR-TRC-12002402 (null)	China
72	Clinical trial registry	ClinicalTrials.gov	NCT04870359	2016	No	The University of Hong Kong|United Christian Hospital	Multicentre	LN	150	Not available	Not available	Pharmacological treatment	Pre-emptive treatment (prednisolone and/or AZA/MMF); no intervention	24	18-90	Open-label	Renal flare	US National Library of Medicine. ClinicalTrials.gov, https://ClinicalTrials.gov/show/NCT04870359 (2021)	Hong Kong
73	Clinical trial registry	ClinicalTrials.gov	NCT02630628	2015	No	The University of Hong Kong	Single centre	LN	200	Not available	Not available	Pharmacological treatment	Tacrolimus; mycophenolate mofetil	24	≥ 18	Open-label	Efficacy of combined corticosteroids and TAC compared to combined corticosteroids and MMF in achieving sustained renal response (RR) in patients with active lupus nephritis	US National Library of Medicine. ClinicalTrials.gov, https://ClinicalTrials.gov/show/NCT02630628 (2015)	Hong Kong
74	Published article	Zhang et al., 2014	Not available	2004	No	Peking University	Single centre	LN	225	11	4.9	Pharmacological treatment	Cyclophosphamide low dose; cyclophosphamide high dose	12	≥16	Not mentioned	Remission (combined partial and complete remission)	Zhang XW, Li C, Ma XX, Zhao JX, An Y, Liu S, Li Y, Li ZG. Short-interval lower-dose intravenous cyclophosphamide as induction and maintenance therapy for lupus nephritis: a prospective observational study. Clin Rheumatol. 2014 Jul;33(7):939-45.	China
75	Published article	Zhang et al., 2015	Not available	2010	No	Zhengzhou University	Single centre	LN	84	0	0	Pharmacological treatment	Rituximab + cyclophosphamide; cyclophosphamide	6	15-54	Not mentioned	Remission (combined partial and complete remission); serum anti-C1q and ANCA antibodies; urinary protein, serum albumin, serum creatinine, hemoglobin, complement C3, complement C4, and CD19+B cells percentage; Systemic lupus erythematosus disease activity index (SLEDAI); LN clinical index (primary outcome not identified)	Zhang J, Zhao Z, Hu X. Effect of rituximab on serum levels of anti-C1q and antineutrophil cytoplasmic autoantibodies in refractory severe lupus nephritis. Cell Biochem Biophys. 2015 May;72(1):197-201.	China
76	Published article	Zhang et al., 2017	NCT01056237	2010	No	Nanjing University	Multicentre	LN	368	203	55.2	Pharmacological treatment	Multitarget therapy (tacrolimus; mycophenolatemofetil; prednisone); azathioprine	18	16-65	Open-label	Renal relapse rate and fewer adverse events	Zhang H, Liu Z, Zhou M, Liu Z, Chen J, Xing C, Lin H, Ni Z, Fu P, Liu F, Chen N, He Y, Liu J, Zeng C, Liu Z. Multitarget therapy for maintenance treatment of lupus nephritis. J Am Soc Nephrol. 2017 Dec;28(12):3671-3678.	China
77	Clinical trial registry	ClinicalTrials.gov	NCT00624351	2008	Yes	UCB Pharma	Multicentre	SLE	227	Not available	Not available	Pharmacological treatment	Epratuzumab; placebo	3	≥ 18	Others (Quadruple)	Response at Week 12 according to a combined response index	US National Library of Medicine. ClinicalTrials.gov, https://ClinicalTrials.gov/show/NCT00624351 (2008)	United States; Belgium; Brazil; Hong Kong; Hungary; India; Lithuania; Poland; Spain; Ukraine; United Kingdom
78	Clinical trial registry	ClinicalTrials.gov	NCT02547922	2015	Yes	AstraZeneca|Parexel	Multicentre	LN	147	Not available	Not available	Pharmacological treatment	Anifrolumab; placebo	3.7	18-70	Others (Quadruple)	Relative difference in change from baseline in 24-hour urine protein to creatinine ratio (UPCR)	US National Library of Medicine. ClinicalTrials.gov, https://ClinicalTrials.gov/show/NCT02547922 (2015)	United States; Argentina; Australia; Belgium; France; Germany; Hungary; Italy; Korea, Republic of; Mexico; Republic of Peru; Poland; Russian Federation; Serbia; Spain; Taiwan; United Kingdom
79	Clinical trial registry	ClinicalTrials.gov	NCT02847598	2016	Yes	Biogen	Multicentre	SLE	264	Not available	Not available	Pharmacological treatment	BIIB059; placebo	6	18-75	Double-blind	Change from baseline in active joint count (28-joint assessment) to week 24; percent change from baseline in cutaneous lupus erythematosus disease area and severity index activity (CLASI-A) score to week 16	US National Library of Medicine. ClinicalTrials.gov, https://ClinicalTrials.gov/show/NCT02847598 (2016)	United States; Argentina; Bulgaria; Colombia; Israel; Korea, Republic of; Mexico; Philippines; Poland; Serbia; Taiwan; Thailand
80	Clinical trial registry	ClinicalTrials.gov	NCT04433585	2020	Yes	Eli Lilly and Company|Nektar Therapeutics	Multicentre	SLE	280	Not available	Not available	Pharmacological treatment	LY3471851; placebo	6	18-65	Double-blind	Percentage of participants who achieve a no less than 4 point reduction in systemic lupus erythematosus disease activity index (SLEDAI) 2000 (2K) score	US National Library of Medicine. ClinicalTrials.gov, https://ClinicalTrials.gov/show/NCT04433585 (2020)	United States; Argentina; Australia; Canada; Czechia; Germany; Hungary; India; Israel; Japan; Korea, Republic of; Mexico; Poland; Puerto Rico; Romania; Russian Federation; Spain; Taiwan; Ukraine
81	Clinical trial registry	ClinicalTrials.gov	NCT03978520	2019	Yes	AbbVie	Multicentre	SLE	325	Not available	Not available	Pharmacological treatment	Elsubrutinib; placebo for elsubrutinib; upadacitinib; placebo for upadacitinib	6	18-65	Others (Quadruple)	Achievement of SLE Responder Index (SRI)-4 and steroid dose <= 10 mg prednisone equivalent once a day (QD)	US National Library of Medicine. ClinicalTrials.gov, https://ClinicalTrials.gov/show/NCT03978520 (2019)	United States; Argentina; Australia; Bulgaria; Canada; China; Colombia; France; Germany; Hungary; Italy; Japan; Korea, Republic of; Mexico; Netherlands; New Zealand; Poland; Puerto Rico; Spain; Taiwan; United Kingdom
82	Clinical trial registry	ClinicalTrials.gov	NCT03742037	2018	Yes	Idorsia Pharmaceuticals Ltd.	Multicentre	SLE	500	Not available	Not available	Pharmacological treatment	Cenerimod; placebo	6	18-75	Others (Quadruple)	Change from baseline to month 6 in the modified SLEDAI (mSLEDAI) score	US National Library of Medicine. ClinicalTrials.gov, https://ClinicalTrials.gov/show/NCT03742037 (2018)	United States; Bulgaria; Chile; Czechia; France; Georgia; Greece; Hungary; Israel; Italy; Mexico; Philippines; Poland; Romania; Russian Federation; Spain; Taiwan; Thailand; Turkey; Ukraine; United Kingdom
83	Clinical trial registry	ClinicalTrials.gov	NCT04294667	2020	Yes	UCB Biopharma SRL|UCB Pharma	Multicentre	SLE	450	Not available	Not available	Pharmacological treatment	Dapirolizumab pegol; placebo	12	≥16	Others (Quadruple)	Achievement of BICLA response at week 48	US National Library of Medicine. ClinicalTrials.gov, https://ClinicalTrials.gov/show/NCT04294667 (2020)	United States; Argentina; Australia; Austria; Belgium; Bulgaria; Canada; Chile; Columbia; Czechia; France; Germany; Greece; Hungary; Korea, Republic of; Republic of Peru; Philippines; Poland; Portugal; Spain; Taiwan
84	Clinical trial registry	ClinicalTrials.gov	NCT03610516	2018	Yes	Novartis Pharmaceuticals	Multicentre	LN	75	Not available	Not available	Pharmacological treatment	CFZ533; placebo	12.25	18-75	Double-blind	Safety as assessed by adverse events; renal proteinuria	US National Library of Medicine. ClinicalTrials.gov, https://ClinicalTrials.gov/show/NCT03610516 (2018)	United States; Argentina; China; Germany; Hong Kong; Hungary; Korea, Republic of; Russian Federation; Taiwan; Tunisia; Turkey
85	Clinical trial registry	ClinicalTrials.gov	NCT04376827	2020	Yes	Janssen Research & Development, LLC	Multicentre	LN	60	Not available	Not available	Pharmacological treatment	Guselkumab; placebo	13	18-75	Double-blind	Percentage of participants achieving at least 50 percentage (%) decrease in proteinuria	US National Library of Medicine. ClinicalTrials.gov, https://ClinicalTrials.gov/show/NCT04376827 (2020)	United States; Argentina; Mexico; Poland; Russian Federation; Spain; Taiwan; Thailand; Ukraine
86	Clinical trial registry	ClinicalTrials.gov	NCT03385564	2018	Yes	Boehringer Ingelheim	Multicentre	LN	69	Not available	Not available	Pharmacological treatment	BI 655064; placebo	13	18-70	Double-blind	Proportion of patients with complete renal response (CRR) and without any renal flares	US National Library of Medicine. ClinicalTrials.gov, https://ClinicalTrials.gov/show/NCT03385564 (2017)	United States; Australia; Canada; Czech Republic; Germany; Greece; Hong Kong; Japan; Korea, Republic of; Malaysia; Mexico; Philippines; Poland; Portugal; Thailand; United Kingdom
87	Clinical trial registry	ClinicalTrials.gov	NCT02770170	2016	Yes	Boehringer Ingelheim	Multicentre	LN	121	Not available	Not available	Pharmacological treatment	BI 655064; placebo	13	18-70	Double-blind	Proportion of patients with complete renal response	US National Library of Medicine. ClinicalTrials.gov, https://ClinicalTrials.gov/show/NCT02770170 (2016)	United States; Australia; Canada; Czech Republic; France; Germany; Greece; Hong Kong; Italy; Japan; Korea, Republic of; Malaysia; Mexico; Philippines; Poland; Portugal; Serbia; Spain; Thailand; United Kingdom
88	Clinical trial registry	ClinicalTrials.gov	NCT04882878	2021	Yes	Janssen Research & Development, LLC	Multicentre	SLE	225	Not available	Not available	Pharmacological treatment	Nipocalimab; placebo	13	18-65	Double-blind	Percentage of participants achieving an systemic lupus erythematosus (SLE) responder index (SRI)-4 composite response at week 24	US National Library of Medicine. ClinicalTrials.gov, https://ClinicalTrials.gov/show/NCT04882878 (2021)	United States; Bulgaria; Colombi; Hungary; Japan; Poland; South Africa; Spain; Taiwan; Ukraine
89	Clinical trial registry	ClinicalTrials.gov	NCT04058028	2020	Yes	Amgen	Multicentre	SLE	320	Not available	Not available	Pharmacological treatment	AMG 570; placebo	13	18-75	Open-label	Percent of patients achieving Systemic Lupus Erythematosus Responder Index-4 (SRI-4) response at week 52	US National Library of Medicine. ClinicalTrials.gov, https://ClinicalTrials.gov/show/NCT04058028 (2019)	United States; Argentina; Australia; Bulgaria; Canada; Czechia; France; Germany; Hong Kong; Hungary; Italy; Japan; Korea, Republic of; Mexico; Poland; Portugal; Russian Federation
90	Clinical trial registry	ClinicalTrials.gov	NCT03845517	2019	Yes	Pfizer	Multicentre	SLE	448	Not available	Not available	Pharmacological treatment	PF-06700841 15 mg; PF-06700841 30 mg; PF-06700841 45 mg; placebo	13	18-75	Others (Triple)	Proportion of participants achieving the Systemic Lupus Erythematosus Responder Index (SRI) change of 4 (SRI-4)	US National Library of Medicine. ClinicalTrials.gov, https://ClinicalTrials.gov/show/NCT03845517 (2019)	United States; Australia; Belgium; Bulgaria; Canada; China; Colombia; Czechia; France; Germany; Greece; Hong Kong; Hungary; Japan; Korea, Republic of; Mexico; Poland; Portugal; Romania; Serbia; Spain; Taiwan; Ukraine; United Kingdom
91	Clinical trial registry	ClinicalTrials.gov	NCT04181762	2020	Yes	Novartis Pharmaceuticals	Multicentre	SLE	460	Not available	Not available	Pharmacological treatment	Secukinumab; placebo	13	18-75	Others (Quadruple)	Proportion of subjects achieving complete renal response	US National Library of Medicine. ClinicalTrials.gov, https://ClinicalTrials.gov/show/NCT04181762 (2019)	United States; Australia; Brazil; China; Colombia; Croatia; Czechia; Denmark; Germany; Greece; Guatemala; India; Italy; Japan; Korea, Republic of; Latvia; Norway; Philippines; Portugal; Russian Federation; Slovakia; South Africa; Spain; Sweden; Switzerland; Taiwan; Thailand; Turkey;United Kingdom; Vietnam
92	Clinical trial registry	ClinicalTrials.gov	NCT03616912	2018	Yes	Eli Lilly and Company	Multicentre	SLE	809	Not available	Not available	Pharmacological treatment	Baricitinib high dose; baricitinib low dose; placebo	13	≥18	Double-blind	Percentage of participants achieving a Systemic Lupus Erythematosus Responder Index 4 (SRI-4) response (high dose)	US National Library of Medicine. ClinicalTrials.gov, https://ClinicalTrials.gov/show/NCT03616912 (2018)	United States; Australia; Belgium; Brazil; China; Croatia; Czechia; Germany; Greece; Hungary; Israel; Mexico; Netherlands; Russian Federation; Switzerland; Taiwan; United Kingdom
93	Clinical trial registry	ClinicalTrials.gov	NCT03656562	2018	Yes	Novartis Pharmaceuticals	Multicentre	SLE	120	Not available	Not available	Pharmacological treatment	VAY736; VAY736 placebo; CFZ533; CFZ533 placebo	13.3	18-75	Others (Triple)	SRI-4 response status	US National Library of Medicine. ClinicalTrials.gov, https://ClinicalTrials.gov/show/NCT03656562 (2018)	Argentina; Australia; China; Czech Republic; France; Germany; Hungary; Israel; Japan; Korea, Republic of; Poland; Russian Federation; Spain; Taiwan; Thailand
94	Clinical trial registry	ClinicalTrials.gov	NCT03252587	2017	Yes	Bristol-Myers Squibb	Multicentre	SLE	347	Not available	Not available	Pharmacological treatment	BMS-986165; placebo	14	18-75	Others (Quadruple)	Number of participants who meet response criteria for Systemic Lupus Erythematosus Responder Index [SRI(4)]	US National Library of Medicine. ClinicalTrials.gov, https://ClinicalTrials.gov/show/NCT03252587 (2017)	United States; Argentina; Australia; Brazil; Canada; Colombia; France; Germany; Hungary; Israel; Japan; Korea, Republic of; Mexico; Poland; Romania; Russian Federation; Spain; Taiwan
95	Clinical trial registry	ClinicalTrials.gov	NCT03943147	2019	Yes	Bristol-Myers Squibb	Multicentre	LN	78	Not available	Not available	Pharmacological treatment	BMS-986165; placebo	18.25	18-70	Others (Triple)	Incidence of adverse events; incidence of laboratory abnormalites; partial Renal Response	US National Library of Medicine. ClinicalTrials.gov, https://ClinicalTrials.gov/show/NCT03943147 (2019)	United States; Argentina; Australia; Belgium; Brazil; Canada; Chile; China; Czech Republic; Germany; Hong Kong; Israel; Italy; Korea, Republic of; Mexico; Netherlands; Poland; Russian Federation; Spain; Sweden; Taiwan; United Kingdom
96	Clinical trial registry	ClinicalTrials.gov	NCT04451772	2020	Yes	AbbVie	Multicentre	SLE	260	Not available	Not available	Pharmacological treatment	Elsubrutinib; placebo for elsubrutinib; upadacitinib; placebo for upadacitinib	27	18-65	Others (Quadruple)	Number of participants with adverse events	US National Library of Medicine. ClinicalTrials.gov, https://ClinicalTrials.gov/show/NCT04451772 (2020)	United States; Argentina; Bulgaria; Cannada; China; Columbia; Germany; Hungary; Italy; Japan; Korea, Repuclic of; Mexico; Netherlands; New Zealand; Poland; Puerto Rico; Spain; Taiwan
97	Clinical trial registry	ClinicalTrials.gov	NCT03920267	2019	Yes	Bristol-Myers Squibb	Multicentre	SLE	360	Not available	Not available	Pharmacological treatment	BMS-986165; placebo	27	18-75	Others (Quadruple)	Number of participants with adverse events (AEs); number of participants with serious adverse events; number of participants with AEs leading to discontinuation; number of participants with abnormal change from baseline in laboratory measurements over time; number of participants with abnormal change from baseline in vital signs over time	US National Library of Medicine. ClinicalTrials.gov, https://ClinicalTrials.gov/show/NCT03920267 (2019)	United States; Argentina; Australia; Brazil; Canada; Colombia; Hungary; Israel; Japan; Korea, Republic of; Mexico; Poland; Romania; Russian Federation; Spain; Taiwan
98	Clinical trial registry	ClinicalTrials.gov	NCT03843125	2019	Yes	Eli Lilly and Company	Multicentre	SLE	1100	Not available	Not available	Pharmacological treatment	Baricitinib high dose; baricitinib low dose	39	≥18	Double-blind	Percentage of participants with treatment-emergent adverse events ; percentage of participants with adverse events of special interest; percentage of participants with serious adverse events; percentage of participants with temporary investigational product interruptions; percentage of participants with permanent investigational product discontinuations	US National Library of Medicine. ClinicalTrials.gov, https://ClinicalTrials.gov/show/NCT03843125 (2019)	United States; Argentina; Australia; Austria; Belgium; Brazil; Chile; China; Colombia; Croatia; Czechia; France; Germany; Greece; Hungary; India; Israel; Italy; Japan; Korea, Republic of; Mexico; Netherlands; Philippines; Poland; Romania; Russian Federation; Serbia; South Africa; Spain; Switzerland; Taiwan; United Kingdom
99	Clinical trial registry	ClinicalTrials.gov	NCT02794285	2016	Yes	AstraZeneca|PRA Health Sciences	Multicentre	SLE	559	Not available	Not available	Pharmacological treatment	Anifrolumab; placebo	52	18-70	Others (Quadruple)	To measure the long-term safety and tolerability of IV anifrolumab by measuring the rates of adverse events of special interest and serious adverse events	US National Library of Medicine. ClinicalTrials.gov, https://ClinicalTrials.gov/show/NCT02794285 (2016)	United States; Argentina; Australia; Bulgaria; Canada; Chile; Colombia; France; Germany; Hungary; Israel; Japan; Korea, Republic of; Lithuania; Mexico; Republic of Peru; Poland; Romania; Russian Federation; South Africa; Spain; Taiwan; Ukraine; United Kingdom
100	Clinical trial registry	ClinicalTrials.gov	NCT01305746	2011	Yes	Anthera Pharmaceuticals	Multicentre	SLE	382	Not available	Not available	Pharmacological treatment	A-623; placebo	Not mentioned	≥ 18	Open-label	To assess the long term safety of A-623 in subjects with SLE	US National Library of Medicine. ClinicalTrials.gov, https://ClinicalTrials.gov/show/NCT01305746 (2011)	United States; Argentina; Brazil; Chile; Colombia; Hong Kong; India; Mexico; Republic of Peru; Philippines; Taiwan
101	Published article	Zhang et al., 2018	NCT01345253	2011	Yes	University of Occupational and Environmental Health, Japan	Multicentre	SLE	707	140	19.8	Pharmacological treatment	Belimumab; placebo	13	≥18	Double-blind	SLE Responder Index-4 (SRI-4)	Zhang F, Bae SC, Bass D, Chu M, Egginton S, Gordon D, Roth DA, Zheng J, Tanaka Y. A pivotal phase III, randomised, placebo-controlled study of belimumab in patients with systemic lupus erythematosus located in China, Japan and South Korea. Ann Rheum Dis. 2018 Mar;77(3):355-363.	China; Japan; Korea, Republic of
102	Clinical trial registry	Chinese Clinical Trial Registry	ChiCTR-TRC-13004257	2013	No	Guangdong Medical College	Single centre	LN	60	Not available	Not available	Pharmacological treatment	Hydroxychloroquine; control	Not mentioned	15-60	Not mentioned	NGAL; IL-18; KIM-1; TGF-β	International Clinical Trials Registry Platform. ChiCTR. http://www.who.int/trialsearch/Trial2.aspx?TrialID=ChiCTR-TRC-13004257 (null)	China
103	Published article	Zhang et al., 2019	CFDA 2011L01968	2013	No	Shanghai Jiaotong University	Multicentre	LN	100	10	10	Pharmacological treatment	Leflunomide+prednisone; cyclophosphamide+prednisone	6	21-61	Open-label	Complete remission and partial remission	Zhang M, Qi C, Zha Y, Chen J, Luo P, Wang L, Sun Z, Wan J, Xing C, Wang S, Jiang G, Sun M, Chen Q, Chen J, Li D, Guan T, Ni Z. Leflunomide versus cyclophosphamide in the induction treatment of proliferative lupus nephritis in Chinese patients: a randomized trial. Clin Rheumatol. 2019 Mar;38(3):859-867.	China
104	Published article	Zhang et al., 2019	Not available	2017	No	Shanghai Jiao Tong University	Single centre	SLE	143	61	42.7	Care	Multidisciplinary care; uaual care	12	Not mentioned	Not mentioned	The systemic lupus erythematosus disease activity index-2000 (SLEDAI-2K); the satisfaction with information about medicines scale; the EuroQol five-dimension questionnaire	Zhang L, Geng S, Qian L, Ye S, Wang X, Lu G, Ding Y, Li T. Multidisciplinary care in patients with systemic lupus erythematosus: a randomized controlled trial in China. Int J Clin Pharm. 2019 Oct;41(5):1247-1255.	China
105	Published article	Zhang et al., 2020	Not available	Not available	No	Lanling County People's Hospital	Single centre	LN	234	0	0	Pharmacological treatment	Mycophenolate mofetil + tacrolimus; mycophenolate mofetil + cyclophosphamide	6	Not mentioned	Not mentioned	Complete remission and partial remission; serum TGF-β1 and cystatin C (primary outcome not identified)	Zhang X, Liu P, Zhang Z. Analysis of the clinical effects of the combination of mycophenolate mofetil with either tacrolimus or cyclophosphamide. Clinics (Sao Paulo). 2020 Nov 11;75:e1820.	China
106	Published article	Zhao et al., 2016	Not available	Not available	No	Chinese Academy of Medical Sciences and Peking Union Medical College	Single centre	SLE	12	1	8.3	Pharmacological treatment	RCT-18; placebo	2.8	22-48	Single-blind	The SLE disease activity index (SLEDAI)	Zhao Q, Chen X, Hou Y, Jiang J, Zhong W, Yao X, Wang W, Li L, Fang J, Zhang F, Hu P. Pharmacokinetics, pharmacodynamics, safety, and clinical activity of multiple doses of RCT-18 in Chinese patients With systemic lupus erythematosus. J Clin Pharmacol. 2016 Aug;56(8):948-59.	China
107	Published article in Chinese	Zheng et al.,2005	Not available	Not available	No	Anhui University of Science and Technology	Single centre	LN	64	0	0	Pharmacological treatment (Chinese Medicine)	Chinese medicine ; control	12	16-48	Not mentioned	Syndrome score in traditional Chinese medicine; adverse events; UPro quantitation; erythrocyte sedimentation rate; complement 3; serum albumin. (primary outcome not identified)	Zheng WC, Hu SJ, Fang Q. Intervention of liuwei dihuang pill on lupus nephropathy treated with cylophosphamide and glucocorticoids. Zhongguo Zhong Xi Yi Jie He Za Zhi. 2005 Nov;25(11):983-5.	China
108	Published article	Zhou et al., 2017	Not available	2015	No	Southeast University Medical College	Single centre	SLE	60	0	0	Pharmacological treatment	Cyclophosphamide; leflunomide	Not mentioned	23-65	Not mentioned	Painful joints; joint tenderness index; joint swelling index; erythrocyte sedimentation rate; programmed death receptor 1 in peripheral blood mononuclear cells; serum Notch1, NF-κB, interferon-inducible protein 10, antinuclear antibodies and anti dsDNA antibodies. (primary outcome not identified)	Zhou QS, Hu J, Hu H. Analysis of changes in joint function and peripheral blood mononuclear cells in patients with systemic lupus erythematosus and intervention effects of different drugs. Eur Rev Med Pharmacol Sci. 2017 Oct;21(19):4423-4430.	China
109	Published article in Chinese	Zhou et al.,2017	Not available	2005	No	Shanghai Jiaotong University	Single centre	JSLE with allergic rhinitis	44	0	0	Pharmacological treatment	Intervention; no intervention	6	2-16	Not mentioned	The SLE Disease Activity Index (SLEDAI); application of hormones and immunosuppressants. (primary outcome not identified)	Zhou YQ, Cao LF, Guo RR, Li LP, Fang HF. Effect of allergic rhinitis on disease condition and treatment in patients with juvenile-onset systemic lupus erythematosus. Zhongguo Dang Dai Er Ke Za Zhi. 2017 May;19(5):510-513.	China
110	Published article	Boedigheimer et al., 2017	NCT00818948	2009	Yes	Amgen Inc., USA	Multicentre	SLE or LN	56	7	12.5	Pharmacological treatment	AMG 811; placebo	6.6	18-70	Others (Quadruple)	The incidence of treatment-emergent adverse events; clinically significant changes in vital signs; clinical laboratory tests and the development of neutralising anti-AMG 811 antibodies	Boedigheimer MJ, Martin DA, Amoura Z, Sánchez-Guerrero J, Romero-Diaz J, Kivitz A, Aranow C, Chan TM, Chong YB, Chiu K, Wang C, Sohn W, Arnold GE, Damore MA, Welcher AA, Sullivan BA, Kotzin BL, Chung JB. Safety, pharmacokinetics and pharmacodynamics of AMG 811, an anti-interferon-γ monoclonal antibody, in SLE subjects without or with lupus nephritis. Lupus Sci Med. 2017 Sep 14;4(1):e000226.	United States; Mexico; France; Malaysia; Hong Kong
111	Published article	Chan et al., 2000	Not available	1996	No	University of Hong Kong	Multicentre	LN	42	9	21.4	Pharmacological treatment	Mycophenolate mofetil + prednisolone; cyclophosphamide + prednisolone followed by azathioprine and prednisolone	12	Not mentioned	Single-blind	The incidence of complete remission (a value for urinary protein excretion that was less than 0.3 g per 24 hours, with normal urinary sediment, a normal serum albumin concentration, and values for both serum creatinine and creatinine clearance that were 15 percent or less above the base-line values.)	Chan TM, Li FK, Tang CS, Wong RW, Fang GX, Ji YL, Lau CS, Wong AK, Tong MK, Chan KW, Lai KN. Efficacy of mycophenolate mofetil in patients with diffuse proliferative lupus nephritis. Hong Kong-Guangzhou Nephrology Study Group. N Engl J Med. 2000 Oct 19;343(16):1156-62.	Hong Kong
112	Published article	Chan et al., 2005	Not available	Not available	No	University of Hong Kong	Single centre	DPLN	64	4	6.3	Pharmacological treatment	Mycophenolate mofetil; the sequential use of cyclophosphamide followed by azathioprine	63	Not mentioned	Open-label	The serial measurements of serum creatinine	Chan TM, Tse KC, Tang CS, Mok MY, Li FK; Hong Kong Nephrology Study Group. Long-term study of mycophenolate mofetil as continuous induction and maintenance treatment for diffuse proliferative lupus nephritis. J Am Soc Nephrol. 2005 Apr;16(4):1076-84.	Hong Kong
113	Clinical trial registry	ClinicalTrials.gov	NCT02256150	2014	No	Asahi Kasei Pharma Corporation	Multicentre	LN	250	Not available	Not available	Pharmacological treatment	Mizoribine; cyclophosphamide	13	18-70	Open-label	Total Remission rate	US National Library of Medicine. ClinicalTrials.gov, https://ClinicalTrials.gov/show/NCT02256150 (2014)	China
114	Clinical trial registry	ClinicalTrials.gov	NCT02885610	2015	No	Peking Union Medical College Hospital	Multicentre	SLE	249	Not available	Not available	Biological therapy	Placebo + standard therapy; recombinant human B lymphocyte 80 mg + standard therapy; recombinant human B lymphocyte 160 mg + standard therapy; recombinant human B lymphocyte 240 mg + standard therapy	12	18-65	Others (Quadruple)	SLE Responder Index (SRI) Response Rate	US National Library of Medicine. ClinicalTrials.gov, https://ClinicalTrials.gov/show/NCT02885610 (2016)	China
115	Published article	Chang et al., 2002	Not available	Not available	No	Tri-Service General Hospital, Taiwan	Multicentre	SLE	120	4	3.3	Pharmacological treatment	Dehydroepiandrosterone; placebo	6	≥18	Double-blind	The mean change from baseline in the Systemic Lupus Activity Measure (SLAM) score	Chang DM, Lan JL, Lin HY, Luo SF. Dehydroepiandrosterone treatment of women with mild-to-moderate systemic lupus erythematosus: a multicenter randomized, double-blind, placebo-controlled trial. Arthritis Rheum. 2002 Nov;46(11):2924-7.	Taiwan
116	Clinical trial registry	ClinicalTrials.gov	NCT02457221	2015	No	Astellas Pharma China	Multicentre	LN	314	Not available	Not available	Pharmacological treatment	Tacrolimus capsules; cyclophosphamide injections; prednisone	6	18-60	Open-label	Remission rate (complete remission + partial remission)	US National Library of Medicine. ClinicalTrials.gov, https://ClinicalTrials.gov/show/NCT02457221 (2015)	China
117	Published article	Chang et al., 2004	Not available	Not available	No	Tri-Service General Hospital, Taiwan	Multicentre	SLE	32	2	6.3	Pharmacological treatment	Dehydroepiandrosterone; placebo	6	18-62	Double-blind	Cytokines including interleukin (IL) 1, IL2, interferon gamma, IL4, and IL10 (primary outcome not identified)	Chang DM, Chu SJ, Chen HC, Kuo SY, Lai JH. Dehydroepiandrosterone suppresses interleukin 10 synthesis in women with systemic lupus erythematosus. Ann Rheum Dis. 2004 Dec;63(12):1623-6.	Taiwan
118	Published article	Chang et al., 2016	ISRCTN81818883	2007	No	China Medical University, Taiwan	Single centre	SLE	62	5	8.1	Pharmacological treatment (Chinese Medicine)	Chinese medicine ; control	6	Not mentioned	Not mentioned	Endothelial progenitor cells; circulating endothelial cells; serological factors including IFN-α, IL-1β, IL-6, IL-18 and VEGF. (primary outcome not identified)	Chang HH, Luo SF, Hsue YT, Chang CM, Lee TY, Huang YC, Hsu ML, Chen YJ. Modulation of Endothelial Injury Biomarkers by Traditional Chinese Medicine LC in Systemic Lupus Erythematosus Patients Receiving Standard Treatments. Sci Rep. 2016 Feb 5;6:19622.	Taiwan
119	Published article	Chatham et al., 2020	NCT01753193	2013	Yes	AstraZeneca, Gaithersburg, USA	Multicentre	SLE	218	79	36.2	Pharmacological treatment	Anifrolumab; placebo	36	18-68	Open-label	Number of particpants with treatment-emergent adverse events and treatment-emergent serious adverse events; number of participants with adverse events resulting in discontinuation of anifrolumab; number of participants with adverse events of special interest	Chatham WW, Furie R, Saxena A, Brohawn P, Schwetje E, Abreu G, Tummala R. Long-Term Safety and Efficacy of Anifrolumab in Adults With Systemic Lupus Erythematosus: Results of a Phase II Open-Label Extension Study. Arthritis Rheumatol. 2021 May;73(5):816-825.	United States; Brazil; Bulgaria; Colombia; Czech Republic; Hungary; Korea; Mexico; Republic of Peru; Poland; Romania; Taiwan; Ukraine
120	Published article	Cheng et al.,2018	NCT01683695	2012	Yes	Amgen Inc, USA	Multicentre	Lupus arthritis	20	1	5	Pharmacological treatment	AMG 557; placebo	10.3	18-65	Double-blind	Safety, immunogenicity, the Lupus Arthritis Response Index (LARI; defined by a reduction in the tender and swollen joint counts), more than 1-letter improvement in the musculoskeletal domain of the British Isles Lupus Assessment Group (BILAG) index, and medication discontinuation	Cheng LE, Amoura Z, Cheah B, Hiepe F, Sullivan BA, Zhou L, Arnold GE, Tsuji WH, Merrill JT, Chung JB. Brief Report: a randomized, double-blind, parallel-group, placebo-controlled, multiple-dose study to evaluate AMG 557 in patients with systemic lupus erythematosus and active lupus arthritis. Arthritis Rheumatol. 2018 Jul;70(7):1071-1076.	United States; Australia; Denmark; France; Germany; Malaysia; Taiwan; United Kingdom
121	Clinical trial registry	ClinicalTrials.gov	NCT00423098	2007	Yes	Novartis Pharmaceuticals	Multicentre	LN	81	7	8.6	Pharmacological treatment	Mycophenolate sodium+ standard dose of corticosteroids; mycophenolate sodium+ low dose of corticosteroids	6	≥ 18	Open-label	Number of patients with complete remission	US National Library of Medicine. ClinicalTrials.gov, https://ClinicalTrials.gov/show/NCT00423098 (2007)	Columbia; France; Germany; Greece; Hungary; Italy; Spain; Taiwan; United Kingdom
122	Clinical trial registry	ClinicalTrials.gov	NCT02265744	2014	Yes	Bristol-Myers Squibb	Multicentre	SLE	730	88	12.1	Pharmacological treatment	BMS-931699; placebo	5.6	18-70	Others (Quadruple)	Percentage of participants who achieve a BICLA response (BICLA response rate) at day 169	US National Library of Medicine. ClinicalTrials.gov, https://ClinicalTrials.gov/show/NCT02265744 (2014)	United States; Argentina; Brazil; Canada; Chile; Colombia; France; Germany; Hungary; Italy; Japan; Korea, Republic of; Lebanon; Mexico; Netherlands; Republic of Peru; Poland; Puerto Rico; Romania; Russian Federation; South Africa; Spain; Taiwan
123	Clinical trial registry	ClinicalTrials.gov	NCT02349061	2015	Yes	Janssen Research & Development, LLC	Multicentre	SLE	102	13	12.7	Pharmacological treatment	Ustekinumab plus concomitant medication; placebo followed by ustekinumab plus concomitant medication	10	18-75	Double-blind	Percentage of participants with a systemic lupus erythematosus responder index (SRI-4) composite response (CR) at week 24	US National Library of Medicine. ClinicalTrials.gov, https://ClinicalTrials.gov/show/NCT02349061 (2015)	United States; Argentina; Australia; Germany; Hungary; Mexico; Poland; Spain; Taiwan
124	Clinical trial registry	ClinicalTrials.gov	NCT03021499	2017	Yes	Aurinia Pharmaceuticals Inc.	Multicentre	LN	357	47	13.2	Pharmacological treatment	Voclosporin; placebo	13	18-75	Others (Quadruple)	The number of subjects achieving renal response	Rovin BH, Teng YKO, Ginzler EM, Arriens C, Caster DJ, Romero-Diaz J, Gibson K, Kaplan J, Lisk L, Navarra S, Parikh SV, Randhawa S, Solomons N, Huizinga RB. Efficacy and safety of voclosporin versus placebo for lupus nephritis (AURORA 1): a double-blind, randomised, multicentre, placebo-controlled, phase 3 trial. Lancet. 2021 May 29;397(10289):2070-2080.	United States; Argentina; Belarus; Brazil; Bulgaria; Canada; Chile; Colombia; Costa Rica; Croatia; Dominican Republic; Guatemala; Japan; Korea, Republic of; Malaysia; Mexico; Netherlands; North Macedonia; Republic of Peru; Philippines; Poland; Puerto Rico; Russian Federation; Serbia; South Africa; Spain; Taiwan; Thailand; Turkey; Ukraine; Vietnam
125	Clinical trial registry	ClinicalTrials.gov	NCT02708095	2016	Yes	Eli Lilly and Company	Multicentre	SLE	314	59	18.8	Pharmacological treatment	Baricitinib; placebo	6	≥ 18	Double-blind	Percentage of participants who achieve remission of arthritis and/or rash defined by the Systemic Lupus Erythematosus Disease Activity Index 2000 (SLEDAI-2K)	US National Library of Medicine. ClinicalTrials.gov, https://ClinicalTrials.gov/show/NCT02708095 (2016)	United States; Argentina; Austria; France; Japan; Korea, Republic of; Mexico; Poland; Puerto Rico; Romania; Spain; Taiwan
126	Clinical trial registry	Chinese Clinical Trial Registry	ChiCTR-IPR-16009451	2016	No	Shanxi Medical University	Single centre	SLE	60	Not available	Not available	Pharmacological treatment	IL-2; IL-2 + Rapamycin; glucocorticoids + DMARDs	Not mentioned	18-65	Not mentioned	The systemic lupus erythematosus disease activity index (SLEDAI)	International Clinical Trials Registry Platform. ChiCTR. http://www.who.int/trialsearch/Trial2.aspx?TrialID=ChiCTR-IPR-16009451 (null)	China
127	Clinical trial registry	ClinicalTrials.gov	NCT02437890	2015	Yes	Ablynx	Multicentre	SLE	312	77	24.7	Pharmacological treatment	ALX-0061; placebo	12	18-64	Others (Quadruple)	Number and percentage of subjects who achieved a response at week 24 according to the modified British Isles Lupus Assessment Group (BILAG)-Based Composite Lupus Assessment (mBICLA) score	US National Library of Medicine. ClinicalTrials.gov, https://ClinicalTrials.gov/show/NCT02437890 (2015)	United States; Argentina; Chile; Czechia; Germany; Hungary; Korea, Republic of; Mexico; Republic of Peru; Philippines; Poland; Portugal; Russian Federation; Serbia; Spain; Taiwan; Ukraine
128	Clinical trial registry	ClinicalTrials.gov	NCT02932137	2016	No	Peking University People's Hospital	Single centre	SLE	30	Not available	Not available	Pharmacological treatment	Interleukin-2; traditional therapy	2.5	18-60	Open-label	Immunological responses	US National Library of Medicine. ClinicalTrials.gov, https://ClinicalTrials.gov/show/NCT02932137 (2016)	China
129	Clinical trial registry	ClinicalTrials.gov	NCT02842814	2016	No	Peking Union Medical College Hospital	Multicentre	SLE	350	Not available	Not available	Pharmacological treatment	Drug free; hydroxychloroquine; glucocorticoid + hydroxychloroquine	8.25	18-60	Open-label	Percent of subjects with mild to moderate Lupus flare evaluated by modified SELENA-SLEDAI flare index (SFI)	US National Library of Medicine. ClinicalTrials.gov, https://ClinicalTrials.gov/show/NCT02842814 (2016)	China
130	Clinical trial registry	ClinicalTrials.gov	NCT02908100	2017	Yes	Genentech, Inc.	Multicentre	SLE	260	65	25	Pharmacological treatment	GDC-0853; placebo	12	18-75	Double-blind	Systemic Lupus Erythematosus Responder Index (SRI)-4 response at week 48	US National Library of Medicine. ClinicalTrials.gov, https://ClinicalTrials.gov/show/NCT02908100 (2016)	United States; Argentina; Brazil; Bulgaria; Chile; Colombia; Germany; Korea, Republic of; Mexico; Spain; Taiwan; United Kingdom
131	Clinical trial registry	ClinicalTrials.gov	NCT01408576	2011	Yes	UCB Pharma	Multicentre	SLE	1250	1194	95.5	Pharmacological treatment	Epratuzumab; placebo	24	≥ 18	Open-label	Number of subjects prematurely discontinuing due to a treatment-emergent adverse event; percentage of subjects prematurely discontinuing due to a treatment-emergent adverse event during the treatment period; number of subjects reporting at least 1 serious adverse event during the treatment period; percentage of subjects reporting at least 1 serious adverse event during the treatment period	US National Library of Medicine. ClinicalTrials.gov, https://ClinicalTrials.gov/show/NCT01408576 (2011)	United States; Australia; Belgium; Brazil; Bulgaria; Canada; Czechia; Estonia; France; Germany; Hong Kong; Hungary; Israel; Italy; Korea, Republic of; Lithuania; Mexico; Poland; Romania; Russian Federation; South Africa; Spain; Taiwan; Ukraine; United Kingdom
132	Clinical trial registry	Chinese Clinical Trial Registry	ChiCTR-INR-17011765	2017	No	Tianjin First Cental Hospital	Single centre	LN	30	Not available	Not available	Biological therapy	Umbilical cord mesenchymal stem cell; control	6	16-70	Not mentioned	24H urinary protein quantitation; WBC; PLT; creatinine; the systemic lupus erythematosus disease activity index (SLEDAI)	International Clinical Trials Registry Platform. ChiCTR. http://www.who.int/trialsearch/Trial2.aspx?TrialID=ChiCTR-INR-17011765 (null)	China
133	Published article	Clowse et al., 2017	NCT01262365; NCT01261793	2010	Yes	Duke University, USA	Multicentre	SLE	1484	523	35.2	Pharmacological treatment	Epratuzumab; placebo	12	≥18	Double-blind	The response rate at week 48 according to the BILAG-based Combined Lupus Assessment (BICLA) definition, requiring improvement in the BILAG-2004 score, no worsening in the BILAG-2004 score, SLEDAI-2K score, or physician’s global assessment of disease activity, and no disallowed changes in concomitant medications.	Clowse ME, Wallace DJ, Furie RA, Petri MA, Pike MC, Leszczyński P, Neuwelt CM, Hobbs K, Keiserman M, Duca L, Kalunian KC, Galateanu C, Bongardt S, Stach C, Beaudot C, Kilgallen B, Gordon C; EMBODY Investigator Group. Efficacy and safety of epratuzumab in moderately to severely active systemic lupus erythematosus: results from two phase III randomized, double-blind, placebo-controlled trials. Arth…	United States; Australia; Belgium; Brazil; Bulgaria; Canada; Czechia; Estonia; France; Germany; Hungary; India; Israel; Italy; Korea; Lithuania; Mexico; Poland; Puerto Rico; Romania; Russian Federation; South Africa; Spain; Taiwan; Ukraine; United Kingdom
134	Clinical trial registry	Chinese Clinical Trial Registry	ChiCTR-INR-17011495	2017	No	Inner Mongolia University of Science and Technology	Single centre	SLE	90	Not available	Not available	Pharmacological treatment	Leflunomide; metformin hydrochloride + atorvastatin; prednisone; hydroxychloroquine	6	18-65	Not mentioned	Blood routine; urine routine; ANA; ENA; ds-DNA; complement C3, C4; ESR; CRP; SELENA -SLEDAI score; BILAG score; SLE damage index score; peripheral blood cell count; liver function; renal function; blood sugar; blood lipids; myocardial enzymes	International Clinical Trials Registry Platform. ChiCTR. http://www.who.int/trialsearch/Trial2.aspx?TrialID=ChiCTR-INR-17011495 (null)	China
135	Clinical trial registry	ClinicalTrials.gov	NCT02936375	2017	No	Shanghai Jiao Tong University	Single centre	LN	120	Not available	Not available	Pharmacological treatment	Iguratimod; cyclophosphamide; azathioprine; steroids	13	18-65	Open-label	Renal remission rate	US National Library of Medicine. ClinicalTrials.gov, https://ClinicalTrials.gov/show/NCT02936375 (2016)	China
136	Clinical trial registry	Chinese Clinical Trial Registry	ChiCTR-IOR-17012802	2017	No	Guangdong Provincial Hospital of Chinese Medicine	Single centre	SLE	60	Not available	Not available	Pharmacological treatment (Chinese Medicine)	Chinese medicine ; control	3	18-65	Not mentioned	The systemic lupus erythematosus disease activity index (SLEDAI)	International Clinical Trials Registry Platform. ChiCTR. http://www.who.int/trialsearch/Trial2.aspx?TrialID=ChiCTR-IOR-17012802 (null)	China
137	Published article	Fu et al., 1998	Not available	1994	No	Veterans General Hospital-Taipei, Taiwan	Single centre	Paediatric LN	40	2	0.05	Pharmacological treatment	Cyclosporin A neoral; prednisolone + cyclophosphamide	12	9-14	Open-label	Proteinuria; the CH50 haemolytic assay titre; serum C3 and anti-double-stranded (ds) DNA antibody levels; renal function, liver function or lipid profile (primary outcome not identified)	Fu LW, Yang LY, Chen WP, Lin CY. Clinical efficacy of cyclosporin a neoral in the treatment of paediatric lupus nephritis with heavy proteinuria. Br J Rheumatol. 1998 Feb;37(2):217-21.	Taiwan
138	Published article	Furie et al., 2015	NCT01162681	2010	Yes	Anthera Pharmaceuticals, Inc., USA	Multicentre	SLE	547	106	19.4	Pharmacological treatment	Blisibimod; placebo	6	≥18	Double-blind	The SLE Responder Index-5 (SRI-5, meeting established SRI criteria but with ≥5 point improvement in SELENA-SLEDAI) in week 24	Furie RA, Leon G, Thomas M, Petri MA, Chu AD, Hislop C, Martin RS, Scheinberg MA; PEARL-SC Study. A phase 2, randomised, placebo-controlled clinical trial of blisibimod, an inhibitor of B cell activating factor, in patients with moderate-to-severe systemic lupus erythematosus, the PEARL-SC study. Ann Rheum Dis. 2015 Sep;74(9):1667-75.	United States; Argentina; Brazil; Chile; Colombia; Hong Kong; India; Mexico; Republic of Peru; the Philippines; Taiwan
139	Published article	Furie et al., 2017	NCT01438489	2011	Yes	Northwell Health, USA	Multicentre	SLE	307	61	19.9	Pharmacological treatment	Anifrolumab; placebo	13	18-65	Double-blind	The percentage of patients achieving an SLE Responder Index (SRI) response at week 24 with sustained reduction of oral corticosteroids (<10 mg/day and less than or equal to the dose at week 1 from week 12 through 24)	Furie R, Khamashta M, Merrill JT, Werth VP, Kalunian K, Brohawn P, Illei GG, Drappa J, Wang L, Yoo S; CD1013 study investigators. Anifrolumab, an anti-interferon-α receptor monoclonal antibody, in moderate-to-severe systemic lupus erythematosus. Arthritis Rheumatol. 2017 Feb;69(2):376-386.	United States; Brazil; Bulgaria; Colombia; Czech Republic; Hungary; India; Korea; Mexico; Republic of Peru; Poland; Romania; Taiwan; Ukraine
140	Published article	Furie et al., 2019	NCT02446912	2015	Yes	Hofstra Northwell School of Medicine, USA	Multicentre	SLE	457	92	20.1	Pharmacological treatment	Anifrolumab; placebo	12	18-70	Double-blind	The difference between SLE Responder Index (SRI[4]) response rates for anifrolumab 300 mg and placebo at week 52	Richard A Furie, Eric F Morand, Ian N Bruce, Susan Manzi, Kenneth C Kalunian, Edward M Vital, Theresa Lawrence Ford, Ramesh Gupta, Falk Hiepe, Mittermayer Santiago, Philip Z Brohawn, Anna Berglind, Raj Tummala. Type I interferon inhibitor anifrolumab in active systemic lupus erythematosus (TULIP-1): a randomised, controlled, phase 3 trial. Lancet Rheumatol, November 11, 2019 https://doi.org/10.10…	United States; Argentina; Australia; Brazil; Chile; Colombia; Germany; Hungary; Israel; Italy; Korea; New Zealand; Republic of Peru; Poland; Romania; Taiwan; Ukraine; United Kingdom
141	Published article	Ginzler et al., 2012	NCT00573157	2007	Yes	SUNY Downstate Medical Center, USA	Multicentre	LN	6	3	50	Pharmacological treatment	Atacicept + mycophenolate mofetil + corticosteroids; placebo + mycophenolate mofetil + corticosteroids	7.7	18-54	Double-blind	Percentage of participants with confirmed complete renal response, partial response, and non-response at week 52	Ginzler EM, Wax S, Rajeswaran A, Copt S, Hillson J, Ramos E, Singer NG. Atacicept in combination with MMF and corticosteroids in lupus nephritis: results of a prematurely terminated trial. Arthritis Res Ther. 2012 Feb 7;14(1):R33.	United States; Czech Republic; Malaysia; Singapore; Taiwan
142	Published article	Houssiau et al., 2020	NCT02665364	2016	Yes	Université Catholique de Louvain, Belgium	Multicentre	SLE	185	16	8.6	Pharmacological treatment	IFN-K; placebo	9	18-65	Double-blind	Neutralisation of IFN gene signature and the BILAG-Based Composite Lupus Assessment (BICLA) modified by mandatory corticosteroid (CS) tapering at at W36	Houssiau FA, Thanou A, Mazur M, Ramiterre E, Gomez Mora DA, Misterska-Skora M, Perich-Campos RA, Smakotina SA, Cerpa Cruz S, Louzir B, Croughs T, Tee ML. IFN-α kinoid in systemic lupus erythematosus: results from a phase IIb, randomised, placebo-controlled study. Ann Rheum Dis. 2020 Mar;79(3):347-355.	United States; Argentina; Belgium; Chile; Colombia; Croatia; France; Georgia; Germany; Italy; Korea; Mexico; Moldova; Republic of Peru; Philippines; Poland; Russian Federation; Switzerland; Taiwan; Thailand; Tunisia
143	Published article	Isenberg et al., 2015	NCT00624338	2008	Yes	University College London, UK	Multicentre	SLE	461	176	38.2	Pharmacological treatment	Atacicept; placebo	13	≥16	Double-blind	Proportion of patients experiencing at least one flare	Isenberg D, Gordon C, Licu D, Copt S, Rossi CP, Wofsy D. Efficacy and safety of atacicept for prevention of flares in patients with moderate-to-severe systemic lupus erythematosus (SLE): 52-week data (APRIL-SLE randomised trial). Ann Rheum Dis. 2015 Nov;74(11):2006-15.	United States; Argentina; Australia; Austria; Bulgaria; Croatia; Czech Republic; France; Germany; Greece; India; Israel; Korea; Latvia; Lebanon; Lithuania; Malaysia; Mexico; Netherlands; Philippines; Poland; Russian Federation; Serbia; South Africa; Spain; Switzerland; Taiwan; Ukraine; United Kingdom
144	Clinical trial registry	Chinese Clinical Trial Registry	ChiCTR1800018883	2018	No	Sun Yat-sen University	Single centre	NPSLE	30	Not available	Not available	Biological therapy	Umbilical cord mesenchymal stem cell; control	6	16-70	Double-blind	Canadian neurological scale, scandinavian stroke scale; MR of head; electroencephalogram	International Clinical Trials Registry Platform. ChiCTR. http://www.who.int/trialsearch/Trial2.aspx?TrialID=ChiCTR1800018883 (null)	China
145	Clinical trial registry	Chinese Clinical Trial Registry	ChiCTR1800017032	2018	No	Shenzhen Ruipuxun Academy for Stem Cell & Regenerative	Single centre	SLE	180	Not available	Not available	Biological therapy	T cell vaccination; routine treatment	Not mentioned	16-70	Not mentioned	The systemic lupus erythematosus disease activity index (SLEDAI); leucocyte, PLT, ALB count; Cr; U-Pro; ANA antibody; hs- CRP; Treg; IFN-γ; dsDNA antibody; Sm antibody; ENA; AHA; ANCA; aCL; mixed lymphocyte reaction	International Clinical Trials Registry Platform. ChiCTR. http://www.who.int/trialsearch/Trial2.aspx?TrialID=ChiCTR1800017032 (null)	China
146	Published article	Jordan et al., 2020	NCT02609789	2015	Yes	Research and Development, USA	Multicentre	SLE	28	1	3.6	Pharmacological treatment	JNJ-55920839; placebo	2.4	18-55	Double-blind	Treatment emergent adverse events	Jarrat Jordan, Jacqueline Benson, Walter Winn Chatham, Richard Alan Furie, William Stohl, James Cheng-Chung Wei, Stanley Marciniak, Zhenling Yao, Bhaskar Srivastava, Jessica Schreiter, Matteo Cesaroni, Ashley Orillion, Loqmane Seridi, Marc Chevrier. First-in-Human study of JNJ-55920839 in healthy volunteers and patients with systemic lupus erythematosus: a randomised placebo-controlled phase 1 tr…	Moldova; Poland; Romania; Spain; Taiwan; Belgium; United States
147	Clinical trial registry	ClinicalTrials.gov	NCT03580291	2018	No	Nanjing University	Multicentre	LN	230	Not available	Not available	Biological therapy	Mesenchymal stem cells; mycophenolate mofetil; placebo of mesenchymal stem cells; placebo of mycophenolate mofetil	6	18-60	Double-blind	Total remission rate (complete remission rate and partial remission rate)	US National Library of Medicine. ClinicalTrials.gov, https://ClinicalTrials.gov/show/NCT03580291 (2018)	China
148	Clinical trial registry	Chinese Clinical Trial Registry	ChiCTR1800017540	2018	No	Shanghai Jiao Tong University	Multicentre	SLE	100	Not available	Not available	Pharmacological treatment	Prednisone; mycophenolate Mofetil	Not mentioned	18-65	Not mentioned	Anti dsDNA antibody; Ig; complement; erythrocyte sedimentation rate	International Clinical Trials Registry Platform. ChiCTR. http://www.who.int/trialsearch/Trial2.aspx?TrialID=ChiCTR1800017540 (null)	China
149	Published article	Kahl et al., 2016	NCT01777256	2013	Yes	Clinical Development in Infectious Diseases, UK	Multicentre	SLE	50	28	56	Pharmacological treatment	GSK2586184; placebo	3	18-75	Double-blind	interferon-mediated messenger RNA transcription over time; changes in Safety of Estrogen in Lupus National Assessment-SLE Disease Activity Index score; number/severity of adverse events	Kahl L, Patel J, Layton M, Binks M, Hicks K, Leon G, Hachulla E, Machado D, Staumont-Sallé D, Dickson M, Condreay L, Schifano L, Zamuner S, van Vollenhoven RF; JAK115919 Study Team. Safety, tolerability, efficacy and pharmacodynamics of the selective JAK1 inhibitor GSK2586184 in patients with systemic lupus erythematosus. Lupus. 2016 Nov;25(13):1420-1430.	Argentina; Chile; Czech Republic; Estonia; France; Germany; Greece; Hong kong; Hungary; Korea; Republic of Peru; Poland; Romania; South Africa; Spain; Sweden
150	Clinical trial registry	ClinicalTrials.gov	NCT03396393	2018	No	Kunming Pharmaceuticals, Inc.	Single centre	SLE	120	Not available	Not available	Pharmacological treatment	Dihydroartemisinin; placebo	6	18-65	Others (Quadruple)	SRI,response at week 24 according to a combined response index	US National Library of Medicine. ClinicalTrials.gov, https://ClinicalTrials.gov/show/NCT03396393 (2018)	China
151	Clinical trial registry	Chinese Clinical Trial Registry	ChiCTR1800017190	2018	No	Guangdong Provincial Hospital of Chinese Medicine	Multicentre	LN	172	Not available	Not available	Pharmacological treatment (Chinese Medicine)	Chinese medicine ; control	6	18-75	Not mentioned	24h urine protein quantification	International Clinical Trials Registry Platform. ChiCTR. http://www.who.int/trialsearch/Trial2.aspx?TrialID=ChiCTR1800017190 (null)	China
152	Published article	Kung et al., 1999	Not available	Not available	No	The University of Hong Kong	Single centre	SLE	28	0	0	Pharmacological treatment	Hormonal replacement therapy (conjugated oestrogen + medroxyprogesterone acetate); calcitriol	24	Not mentioned	Not mentioned	Bone mineral density; serum intact osteocalcin; serum calcium, phosphorus, albumin, creatinine, total alkaline phosphatase; calcium and creatinine; n-telopeptide. (primary outcome not identified)	Kung AW, Chan TM, Lau CS, Wong RW, Yeung SS. Osteopenia in young hypogonadal women with systemic lupus erythematosus receiving chronic steroid therapy: a randomized controlled trial comparing calcitriol and hormonal replacement therapy. Rheumatology (Oxford). 1999 Dec;38(12):1239-44.	Hong Kong
153	Clinical trial registry	Chinese Clinical Trial Registry	ChiCTR1900026415	2019	No	Nantong University	Single centre	SLE	40	Not available	Not available	Behavioral intervention	Cognitive behavioral intervention; no	Not mentioned	18-60	Not mentioned	Body image disturbance Cognition	International Clinical Trials Registry Platform. ChiCTR. http://www.who.int/trialsearch/Trial2.aspx?TrialID=ChiCTR1900026415 (null)	China
154	Clinical trial registry	ClinicalTrials.gov	NCT04082416	2019	No	Peking Union Medical College Hospital	Multicentre	SLE	335	Not available	Not available	Biological therapy	Recombinant human B lymphocyte 160 mg + standard therapy; placebo+ standard therapy	13	18-65	Others (Quadruple)	SLE Responder Index (SRI) Response Rate	US National Library of Medicine. ClinicalTrials.gov, https://ClinicalTrials.gov/show/NCT04082416 (2019)	China
155	Published article	Li et al., 2009	Not available	Not available	No	The Chinese University of Hong Kong	Single centre	LN	19	0	0	Pharmacological treatment	Rituximab + cyclophosphamide; rituximab	12	24-65	Open-label	The proportion of patients with complete response in each of the two groups at week 48.	Li EK, Tam LS, Zhu TY, Li M, Kwok CL, Li TK, Leung YY, Wong KC, Szeto CC. Is combination rituximab with cyclophosphamide better than rituximab alone in the treatment of lupus nephritis? Rheumatology (Oxford). 2009 Aug;48(8):892-8.	Hong Kong
156	Clinical trial registry	Chinese Clinical Trial Registry	ChiCTR1900025376	2019	No	Chinese Academy of Medical Sciences Peking Union Medical College Hospital	Single centre	SLE	30	Not available	Not available	Pharmacological treatment	Lenalidomide; placebo	6	18-70	Double-blind	Revised Cutaneous Lupus Erythematosus Disease Area and Severity Index (RCLASI); the systemic lupus erythematosus disease activity index (SLEDAI)	International Clinical Trials Registry Platform. ChiCTR. http://www.who.int/trialsearch/Trial2.aspx?TrialID=ChiCTR1900025376 (null)	China
157	Clinical trial registry	Chinese Clinical Trial Registry	ChiCTR1900020803	2019	No	Chinese Academy of Medical Sciences Peking Union Medical College Hospital	Single centre	SLE	176	Not available	Not available	Pharmacological treatment	Melatonin; placebo	6	18-65	Double-blind	Sleep quality	International Clinical Trials Registry Platform. ChiCTR. http://www.who.int/trialsearch/Trial2.aspx?TrialID=ChiCTR1900020803 (null)	China
158	Clinical trial registry	Chinese Clinical Trial Registry	ChiCTR1900024706	2019	No	Nanjing University of Chinese Medicine	Single centre	NPSLE	96	Not available	Not available	Pharmacological treatment	Intravenous cyclophosphamide; intrathecal methotrexate + dexamethasone	Not mentioned	<65	Single-blind	Cerebrospinal fluid	International Clinical Trials Registry Platform. ChiCTR. http://www.who.int/trialsearch/Trial2.aspx?TrialID=ChiCTR1900024706 (null)	China
159	Published article	Li et al., 2010	NCT00668330	2007	No	The Chinese University of Hong Kong	Single centre	SLE	40	0	0	Pharmacological treatment	Ibandronate + vitamin D + calcium supplement; placebo + vitamin D + calcium supplement	12	18-80	Others (Quadruple)	The percentage change in density and architecture of cortical and trabecular components	Li EK, Zhu TY, Hung VY, Kwok AW, Lee VW, Lee KK, Griffith JF, Li M, Wong KC, Leung PC, Qin L, Tam LS. Ibandronate increases cortical bone density in patients with systemic lupus erythematosus on long-term glucocorticoid. Arthritis Res Ther. 2010;12(5):R198.	Hong Kong
160	Clinical trial registry	ClinicalTrials.gov	NCT03951259	2019	No	Shanghai Jiao Tong University	Single centre	SLE	48	Not available	Not available	Pharmacological treatment	SM934 (a water-soluble derivative of arteminisin); Placebo	3	18-70	Others (Quadruple)	Percentage of subjects with Lupus Low Disease Activity Score (LLDAS); percentage of subjects with Systemic Lupus Erythematosus Responder Index - 4 (SRI-4) response; percentage of subjects with treatment-emergent adverse events	US National Library of Medicine. ClinicalTrials.gov, https://ClinicalTrials.gov/show/NCT03951259 (2019)	China
161	Clinical trial registry	ClinicalTrials.gov	NCT04077684	2019	No	Peking University	Multicentre	SLE	500	Not available	Not available	Pharmacological treatment	Low-dose Interleukin-2; placebo	3	18-75	Others (Quadruple)	The response measured by the SLE Responder Index-4 (SRI-4)	US National Library of Medicine. ClinicalTrials.gov, https://ClinicalTrials.gov/show/NCT04077684 (2019)	China
162	Clinical trial registry	ClinicalTrials.gov	NCT03214731	2019	No	Sun Yat-sen University	Multicentre	LN	90	Not available	Not available	Pharmacological treatment	Artesunate; placebo	6	14-65	Others (Quadruple)	Remission (complete remission rate and partial remission rate)	US National Library of Medicine. ClinicalTrials.gov, https://ClinicalTrials.gov/show/NCT03214731 (2017)	China
163	Clinical trial registry	ClinicalTrials.gov	NCT04145687	2019	No	Shanghai Jiao Tong University	Multicentre	SLE	30	Not available	Not available	Pharmacological treatment	Metformin; placebo	12	18-75	Open-label	Percentage of patients with new-onset lupus nephritis	US National Library of Medicine. ClinicalTrials.gov, https://ClinicalTrials.gov/show/NCT04145687 (2019)	China
164	Clinical trial registry	Chinese Clinical Trial Registry	ChiCTR1800020286	2019	No	Nanjing University of Chinese Medicine	Single centre	SLE	60	Not available	Not available	Pharmacological treatment (Chinese Medicine)	Chinese medicine ; control	3	18-65	Not mentioned	Temperature; blood pressure; proteomics; the systemic lupus erythematosus disease activity index (SLEDAI); blood sugar; metabolomics	International Clinical Trials Registry Platform. ChiCTR. http://www.who.int/trialsearch/Trial2.aspx?TrialID=ChiCTR1800020286 (null)	China
165	Clinical trial registry	Chinese Clinical Trial Registry	ChiCTR1900022934	2019	No	Nanjing University of Chinese Medicine	Single centre	SLE	40	Not available	Not available	Pharmacological treatment (Chinese Medicine)	Chinese medicine ; control	Not mentioned	18-65	Not mentioned	Metabolomics; blood pressure; proteomics; the systemic lupus erythematosus disease activity index (SLEDAI)	International Clinical Trials Registry Platform. ChiCTR. http://www.who.int/trialsearch/Trial2.aspx?TrialID=ChiCTR1900022934 (null)	China
166	Published article	Liao et al., 2011	ISRCTN73842582	2007	No	Chang Gung University College of Medicine, Taiwan	Single centre	SLE	53	7	13.2	Pharmacological treatment (Chinese Medicine)	Chinese medicine ; control	6	18-60	Double-blind	Doses of steroid	Liao YN, Liu CS, Tsai TR, Hung YC, Chang SJ, Lin HL, Chen YC, Lai HM, Yu SF, Chen CJ. Preliminary study of a traditional Chinese medicine formula in systemic lupus erythematosus patients to taper steroid dose and prevent disease flare-up. Kaohsiung J Med Sci. 2011 Jul;27(7):251-7.	Taiwan
167	Clinical trial registry	ClinicalTrials.gov	NCT04275193	2019	No	Shanghai University of Traditional Chinese Medicine	Multicentre	SLE	118	Not available	Not available	Pharmacological treatment (Chinese Medicine)	Chinese medicine ; control	3	18-65	Others (Quadruple)	Lupus Quality of Life (LupusQoL)	US National Library of Medicine. ClinicalTrials.gov, https://ClinicalTrials.gov/show/NCT04275193 (2020)	China
168	Clinical trial registry	ClinicalTrials.gov	NCT04305197	2020	No	Beijing InnoCare Pharma Tech Co	Multicentre	SLE	60	Not available	Not available	Pharmacological treatment	ICP-022; placebo	3	18-75	Double-blind	Adverse events and serious adverse events; number of patients with treatment-emergent adverse event according to severity; number of participants with clinically significant physical examination abnormalities; number of participants with clinically significant vital signs abnormalities; number of participants with clinically significant ECG abnormalities; number of participants with clinically si…	US National Library of Medicine. ClinicalTrials.gov, https://ClinicalTrials.gov/show/NCT04305197 (2020)	China
169	Clinical trial registry	ClinicalTrials.gov	NCT04582136	2020	No	Chinese SLE Treatment And Research Group|Beijing Municipal Science & Technology Commission|North China Pharmaceutical Group Corporation	Single centre	SLE	146	Not available	Not available	Pharmacological treatment	Sirolimus; placebo	6	18-65	Others (Quadruple)	The proportion of patients who achieve an SLE responder index-4 (SRI-4) composite response at week 24	US National Library of Medicine. ClinicalTrials.gov, https://ClinicalTrials.gov/show/NCT04582136 (2020)	China
170	Clinical trial registry	ClinicalTrials.gov	NCT04643470	2020	No	Guangdong General Hospital	Multicentre	LN	200	Not available	Not available	Pharmacological treatment	Zanubrutinib; Placebo	12	18-70	Double-blind	Proportion of participants with complete renal response	US National Library of Medicine. ClinicalTrials.gov, https://ClinicalTrials.gov/show/NCT04643470 (2020)	China
171	Clinical trial registry	ClinicalTrials.gov	NCT04127747	2020	No	Zhejiang University	Multicentre	SLE	110	Not available	Not available	Pharmacological treatment	Standard dose of rituximab; individualized dose of rituximab	24	18-65	Open-label	Disease recurrence rate	US National Library of Medicine. ClinicalTrials.gov, https://ClinicalTrials.gov/show/NCT04127747 (2019)	China
172	Published article	Merrill et al., 2016	NCT01205438	2011	Yes	University of Oklahoma Health Sciences Center, USA	Multicentre	SLE	1124	252	22.4	Pharmacological treatment	LY2127399; placebo	13	≥ 18	Double-blind	SLE Responder Index Response	Merrill JT, van Vollenhoven RF, Buyon JP, Furie RA, Stohl W, Morgan-Cox M, Dickson C, Anderson PW, Lee C, Berclaz PY, Dörner T. Efficacy and safety of subcutaneous tabalumab, a monoclonal antibody to B-cell activating factor, in patients with systemic lupus erythematosus: results from ILLUMINATE-2, a 52-week, phase III, multicentre, randomised, double-blind, placebo-controlled study. Ann Rheum Di…	Australia; Brazil; Canada; Ecuador; France; Hungary; India; Israel; Latvia; Malaysia; Mexico; New Zealand; Romania; Russian Federation; Serbia; South Africa; Spain; Taiwan; Tunisia; United Kingdom; United States
173	Clinical trial registry	ClinicalTrials.gov	NCT04515719	2021	No	RenJi Hospital	Single centre	SLE	334	Not available	Not available	Pharmacological treatment	Belimumab; placebo	13	18-70	Others (Quadruple)	Percentage of patients with disease flares	US National Library of Medicine. ClinicalTrials.gov, https://ClinicalTrials.gov/show/NCT04515719 (2020)	China
174	Clinical trial registry	ClinicalTrials.gov	NCT04516408	2021	No	RenJi Hospital	Single centre	SLE	464	Not available	Not available	Pharmacological treatment (Chinese Medicine)	Recombinant zoster vaccine; placebo	12	≥50	Others (Quadruple)	Percent of participants with herpes zoster	US National Library of Medicine. ClinicalTrials.gov, https://ClinicalTrials.gov/show/NCT04516408 (2020)	China
175	Clinical trial registry	ClinicalTrials.gov	NCT04717583	2021	No	Central South University	Single centre	SLE	20	Not available	Not available	Procedure	Intense pulsed light-treated side; control side	9	18-65	Single-blind	Change of Five-Point Telangiectasia Scale after three times of intense pulsed light treatment	US National Library of Medicine. ClinicalTrials.gov, https://ClinicalTrials.gov/show/NCT04717583 (2021)	China
176	Published article	Merrill et al., 2018	NCT01395745	2013	Yes	University of California,USA	Multicentre	SLE	442	97	21.9	Pharmacological treatment	Blisibimod; placebo	13	≥ 18	Others (Quadruple)	SLE Responder Index	Merrill JT, Shanahan WR, Scheinberg M, Kalunian KC, Wofsy D, Martin RS. Phase III trial results with blisibimod, a selective inhibitor of B-cell activating factor, in subjects with systemic lupus erythematosus (SLE): results from a randomised, double-blind, placebo-controlled trial. Ann Rheum Dis. 2018 Jun;77(6):883-889.	Belarus; Brazil; Colombia; Georgia; Guatemala; Hong Kong; Korea Republic of; Singapore; Malaysia; Mexico; Philippines; Russian Federation; Sri Lanka; Taiwan; Thailand; Philippine
177	Published article	Mok et al., 2005	Not available	Not available	No	Tuen Mun Hospital, Hong Kong	Single centre	Postpartum SLE with osteopenia	33	1	3.1	Pharmacological treatment	Raloxifene + elemental calcium; elemental calcium	12	≥18	Open-label	Bone mineral density; National Assessment-Systemic Lupus Erythematosus Disease Activity Index (SELENA-SLEDAI); serum total cholesterol, low‐density lipoprotein cholesterol, high‐density lipoprotein cholesterol, or triglyceride levels; adverse events (primary outcome not identified)	Mok CC, To CH, Mak A, Ma KM. Raloxifene for postmenopausal women with systemic lupus erythematosus: a pilot randomized controlled study. Arthritis Rheum. 2005 Dec;52(12):3997-4002.	Hong Kong
178	Published article	Mok et al., 2011	NCT00371501	Not available	No	Tuen Mun Hospital, Hong Kong	Single centre	SLE	72	5	6.9	Pharmacological treatment	Rosuvastatin; placebo (half in each group were also randomly allocated low-dose aspirin)	24	≥18	Double-blind	The change in levels of homocysteine, hsCRP, and other endothelial markers from baseline to 12 months.	Mok CC, Wong CK, To CH, Lai JP, Lam CS. Effects of rosuvastatin on vascular biomarkers and carotid atherosclerosis in lupus: a randomized, double-blind, placebo-controlled trial. Arthritis Care Res (Hoboken). 2011 Jun;63(6):875-83.	Hong Kong
179	Published article	Mok et al., 2019	NCT02477150	2005	No	Tuen Mun Hospital, Hong Kong	Single centre	SLE	90	0	0	Pharmacological treatment	Herpes zoster vaccine; placebo	1.5	18-35	Double-blind	Safety of Estrogens in Lupus Erythematosus National Assessment-SLE Disease Activity Index (SELENA-SLEDAI); the physician’s global assessment of disease activity; flares; VZV-IgG; IFN-γ ELISPOT assay for VZV (primary outcome not identified)	Mok CC, Chan KH, Ho LY, Fung YF, Fung WF, Woo PCY. Safety and immune response of a live-attenuated herpes zoster vaccine in patients with systemic lupus erythematosus: a randomised placebo-controlled trial. Ann Rheum Dis. 2019 Dec;78(12):1663-1668.	Hong Kong
180	Published article	Mok et al., 2020	NCT00371319	2005	No	Tuen Mun Hospital, Hong Kong	Single centre	LN	150	0	0	Pharmacological treatment	Tacrolimus; mycophenolate mofetil	120	≥18	Open-label	The rate of complete renal response	Mok CC, Ho LY, Ying SKY, Leung MC, To CH, Ng WL. Long-term outcome of a randomised controlled trial comparing tacrolimus with mycophenolate mofetil as induction therapy for active lupus nephritis. Ann Rheum Dis. 2020 Aug;79(8):1070-1076.	Hong Kong
181	Published article	Navarra et al., 2011	NCT00424476	2007	Yes	Human Genome Sciences and GlaxoSmithKline.	Multicentre	SLE	865	158	18.3	Pharmacological treatment	Belimumab; placebo	13	≥ 18	Double-blind	SLE Responder Index (SRI)	Navarra SV, Guzmán RM, Gallacher AE, Hall S, Levy RA, Jimenez RE, Li EK, Thomas M, Kim HY, León MG, Tanasescu C, Nasonov E, Lan JL, Pineda L, Zhong ZJ, Freimuth W, Petri MA; BLISS-52 Study Group. Efficacy and safety of belimumab in patients with active systemic lupus erythematosus: a randomised, placebo-controlled, phase 3 trial. Lancet. 2011 Feb 26;377(9767):721-31.	Argentina;Australia; Brazil; Chile; Colombia; Hong Kong; India; Korea; Republic of Peru; Philippines; Romania; Russian Federation; Taiwan
182	Published article	Sheikh et al.,2021	NCT01705977	2012	Yes	GSK, Collegeville, USA	Multicentre	SLE	4003	533	13.3	Pharmacological treatment	Belimumab; placebo	13	≥18	Double-blind	Incidences of all-cause mortality and adverse events of special interest	Sheikh S, Scheinberg M, Wei J, Tegzova D, et, al. Mortality and adverse events of special interest with intravenous belimumab for adults with active, autoantibody-positive systemic lupus erythematosus (BASE): a multicentre, double-blind, randomised, placebo-controlled, phase 4 trial. The Lancet Rheumatology, 2021, 3(2):e122-e130.	United States; Argentina; Austrilia; Brazil; Bulgaria; Canada; Chile; Colombia; Croatia; Czechia; Estonia; Hong Kong; Hungary; Indonesia; Italy; Korea, Republic of; Lithuania; Malaysia; Mexico; New Zealand; Republic of Peru; Philippines; Poland; Portugal; Romania; Russian Federation; Serbia; Slovakia; Spain; Switzerland; Taiwan; Thailand; Ukraine
183	Published article	Stohl et al., 2017	NCT01484496	2011	Yes	University of Southern California Keck School of Medicine, USA	Multicentre	SLE	836	159	19	Pharmacological treatment	Belimumab; placebo	13	≥ 18	Double-blind	SLE Responder Index (SRI4)	Stohl W, Schwarting A, Okada M, Scheinberg M, Doria A, Hammer AE, Kleoudis C, Groark J, Bass D, Fox NL, Roth D, Gordon D. Efficacy and safety of subcutaneous belimumab in systemic lupus erythematosus: a fifty-two-week randomized, double-blind, placebo-controlled study. Arthritis Rheumatol. 2017 May;69(5):1016-1027.	United States; Argentin; Austria; Belgium; Brazil; Bulgaria; Chile; Colombia; Croatia; Czech Republic; Denmark; France; Germany; Hungary; Italy; Japan; Malaysia; Mexico; Philippines; Poland; Portugal; Romania; Russian Federation; Serbia; Singapore; Spain; Sweden; Thailand; Taiwan; Ukraine; United Kingdom
184	Published article	Tam et al., 2004	Not available	2002	No	The Chinese University of Hong Kong	Single centre	SLE	12	1	8.3	Pharmacological treatment	Leflunomid; placebo	6	31-54	Double-blind	The SLE Disease Activity Index (SLEDAI)	Tam LS, Li EK, Wong CK, Lam CW, Szeto CC. Double-blind, randomized, placebo-controlled pilot study of leflunomide in systemic lupus erythematosus. Lupus. 2004;13(8):601-4.	Hong Kong
185	Published article	Wallace et al., 2016	NCT01405196	2011	Yes	Cedars-Sinai Medical Center, USA	Multicentre	SLE	184	51	27.7	Pharmacological treatment	An interleukin 6 monoclonal antibody; placebo	6	18-75	Others (Quadruple)	SLE Responder Index	Wallace DJ, Strand V, Merrill JT, Popa S, Spindler AJ, Eimon A, Petri M, Smolen JS, Wajdula J, Christensen J, Li C, Diehl A, Vincent MS, Beebe J, Healey P, Sridharan S. Efficacy and safety of an interleukin 6 monoclonal antibody for the treatment of systemic lupus erythematosus: a phase II dose-ranging randomised controlled trial. Ann Rheum Dis. 2017 Mar;76(3):534-542. doi: 10.1136/annrheumdis-20…	United States; Argentina; Chile; Colombia; Germany; Hungary; Korea; Moldova; Republic of Peru; Poland; Puerto Rico; Romania; Taiwan
186	Published article	Wu et al.,2019	Not available	2015	No	National Yang‐Ming University	Single centre	SLE	76	21	27.6	Others	Three sessions of physical activity counselling; control	3.25	20-65	Single-blind	Daily steps; fatigue; quality of sleep; the quality of life (primary outcome not identified)	Wu ML, Tsai JC, Yu KH, Chen JJ. Effects of physical activity counselling in women with systemic lupus erythematosus: A randomized controlled trial. Int J Nurs Pract. 2019 Oct;25(5):e12770.	Taiwan
187	Published article	Yap et al., 2012	Not available	2005	No	University of Hong Kong	Multicentre	MLN	16	3	18.8	Pharmacological treatment	Mycophenolate mofetil; tacrolimus	24	21-53	Open-label	Response to treatment (complete response (CR) was defined as urine protein excretion below 0.3g/day with quiescent urinary sediment, normal serum albumin and creatinine level not higher than 15% above baseline. Partial response (PR) was defined as reduction of baseline proteinuria by 50% or more, non‐nephrotic range proteinuria, serum albumin ≥30 g/L and creatinine level not higher than 15% above…	Yap DY, Yu X, Chen XM, Lu F, Chen N, Li XW, Tang CS, Chan TM. Pilot 24 month study to compare mycophenolate mofetil and tacrolimus in the treatment of membranous lupus nephritis with nephrotic syndrome. Nephrology (Carlton). 2012 May;17(4):352-7.	Hong Kong
188	Published article	Zeher et al., 2011	Not available	Not available	Yes	Pitie-Salpetriere Hospital, France	Multicentre	LN	81	7	8.6	Pharmacological treatment	Standard-dose glucocorticoids; reduced-dose glucocorticoids	6	≥ 18	Open-label	proportion of patients showing complete response (urine protein:creatinine ratio <0.5 with normalized urine sediment and serum creatinine within 10% of normal value) at week 24	Zeher M, Doria A, Lan J, Aroca G, Jayne D, Boletis I, Hiepe F, Prestele H, Bernhardt P, Amoura Z. Efficacy and safety of enteric-coated mycophenolate sodium in combination with two glucocorticoid regimens for the treatment of active lupus nephritis. Lupus. 2011 Dec;20(14):1484-93.	France; Germany; Italy, Spain; United Kingdom; Hungary; Greece; Colombia; Taiwan
	‘SLE’ if subjects are patients with systemic lupus erythematosus
	‘JSLE’ if subjects are patients with juvenile-onset systemic lupus erythematosus
	‘SCLE’ if subjects are patients with subacute cutaneous lupus erythematosus
	‘LN’ if subjects are patients with lupus nephritis
	‘MLN’ if subjects are patients with membranous lupus nephritis
	‘DPSLE’ if subjects are patients with diffuse proliferative lupus nephritis
	‘NPSLE’ if subjects are patients with neuropsychiatric Lupus Erythematosus
